# Supplementary material for: ABCE1 Is a Highly Conserved RNA Silencing Suppressor
Source: PLoS One. 2015 Feb 6;10(2):e0116702. doi: 10.1371/journal.pone.0116702 (PMC4319951; doi:10.1371/journal.pone.0116702)
Supplement: S1 Table — HEK293 cells transfected with pABCE1-V5 and mock-transfected cells were subjected to co-IP with anti-V5 antibody. Three different sample preparation methods were used—in-gel digestion (experiment was carried out twice), in-solution digestion and FASP. The protein content of the obtained immune complexes was analyzed using LC-MS/MS. For candidate ABCE1-interacting proteins we chose those present in at least two experimental samples with experimental and control sample intensity ratio cut-off set at > 2. (XLSX) [file pone.0116702.s004.xlsx]

## Sheet: Sheet1
Supporting Table S1. Putative ABCE1-interacting proteins
Protein IDs	Protein names	Gene names	Fasta headers	Peptides ABCE1[in gel(1)]	Peptides ABCE1(FASP)	Peptides ABCE1(in solution)	Peptides ABCE1[in gel(2)]	Peptides mock[in gel(1)]	Peptides mock(FASP)	Peptides mock(in solution)	Peptides mock[in gel(2)]	Unique peptides ABCE1[in gel(1)]	Unique peptides ABCE1(FASP)	Unique peptides ABCE1(in solution)	Unique peptides ABCE1[in gel(2)]	Unique peptides mock[in gel(1)]	Unique peptides mock(FASP)	Unique peptides mock(in solution)	Unique peptides mock[in gel(2)]	Mol. weight [kDa]	Sequence length	PEP	Sequence coverage ABCE1[in gel(1)] [%]	Sequence coverage ABCE1(FASP) [%]	Sequence coverage ABCE1(in solution) [%]	Sequence coverage ABCE1[in gel(2)] [%]	Sequence coverage mock[in gel(1)] [%]	Sequence coverage mock(FASP) [%]	Sequence coverage mock(in solution) [%]	Sequence coverage mock[in gel(2)] [%]	Intensity ABCE1[in gel(1)]	Intensity ABCE1(FASP)	Intensity ABCE1(in solution)	Intensity ABCE1[in gel(2)]	Intensity mock[in gel(1)]	Intensity mock(FASP)	Intensity mock(in solution)	Intensity mock[in gel(2)]	MS/MS Count ABCE1[in gel(1)]	MS/MS Count ABCE1(FASP)	MS/MS Count ABCE1(in solution)	MS/MS Count ABCE1[in gel(2)]	MS/MS Count mock[in gel(1)]	MS/MS Count mock(FASP)	MS/MS Count mock(in solution)	MS/MS Count mock[in gel(2)]	id
A2BF75;Q8NE71;Q2L6I2;E9PC67;Q5STZ8;F5GYK6	ATP-binding cassette sub-family F member 1	ABCF1	>tr|A2BF75|A2BF75_HUMAN ATP-binding cassette sub-family F (GCN20) member 1 OS=Homo sapiens GN=ABCF1 PE=2 SV=1;>sp|Q8NE71|ABCF1_HUMAN ATP-binding cassette sub-family F member 1 OS=Homo sapiens GN=ABCF1 PE=1 SV=2;>tr|Q2L6I2|Q2L6I2_HUMAN ABC50 protein OS=Homo	1	0	0	1	0	0	0	1	1	0	0	1	0	0	0	1	95.925	845	9.8669e-08	1.2	0	0	1.3	0	0	0	1.3	958180	0	0	9104700	0	0	0	2240700	2	0	0	2	0	0	0	1	10
A3KFK8;Q96I24	Far upstream element-binding protein 3	FUBP3	>tr|A3KFK8|A3KFK8_HUMAN Far upstream element (FUSE) binding protein 3 OS=Homo sapiens GN=FUBP3 PE=2 SV=1;>sp|Q96I24|FUBP3_HUMAN Far upstream element-binding protein 3 OS=Homo sapiens GN=FUBP3 PE=1 SV=2	2	1	2	1	2	1	2	1	1	0	2	0	0	0	1	0	61.64	572	9.5084e-11	3.7	1.4	4.2	1.4	1.6	1.4	3.8	1.4	6651700	0	2388700	0	0	0	1037800	0	1	0	3	0	0	0	3	0	15
A4D177;Q13185;B8ZZ43;C9JMM0	Chromobox protein homolog 3	CBX3	>tr|A4D177|A4D177_HUMAN Chromobox homolog 3 (HP1 gamma homolog, Drosophila) OS=Homo sapiens GN=CBX3 PE=4 SV=1;>sp|Q13185|CBX3_HUMAN Chromobox protein homolog 3 OS=Homo sapiens GN=CBX3 PE=1 SV=4	1	1	4	0	0	0	1	0	1	1	4	0	0	0	1	0	20.811	183	3.7706e-33	6.6	6	26.2	0	0	0	6	0	1605900	8147400	42075000	0	0	0	9499900	0	1	1	6	0	0	0	3	0	22
A5YVE9;B7Z3T7;P08559;B7Z3X5;Q5JPU1;Q5JPT9;Q5JPU0;Q5JPU3	Pyruvate dehydrogenase E1 component subunit alpha, somatic form, mitochondrial	PDHA1	>tr|A5YVE9|A5YVE9_HUMAN Mitochondrial PDHA1 OS=Homo sapiens GN=PDHA1 PE=2 SV=1;>tr|B7Z3T7|B7Z3T7_HUMAN Uncharacterized protein OS=Homo sapiens GN=PDHA1 PE=2 SV=1;>sp|P08559|ODPA_HUMAN Pyruvate dehydrogenase E1 component subunit alpha, somatic form, mitocho	1	0	1	0	0	0	0	0	1	0	0	0	0	0	0	0	47.579	428	0.00071361	2.1	0	2.1	0	0	0	0	0	7717300	0	1262700	0	0	0	0	0	2	0	1	0	0	0	0	0	32
A6NCD9;Q5T6N4;O14639;A6NKJ2;A6NDU2;C9K0X4;Q5T6N2;Q5JVV3;F6XFR5;Q5JVV0;Q5JVV5	Actin-binding LIM protein 1	ABLIM1	>tr|A6NCD9|A6NCD9_HUMAN Uncharacterized protein OS=Homo sapiens GN=ABLIM1 PE=4 SV=2;>tr|Q5T6N4|Q5T6N4_HUMAN Actin binding LIM protein 1 OS=Homo sapiens GN=ABLIM1 PE=2 SV=1;>sp|O14639|ABLM1_HUMAN Actin-binding LIM protein 1 OS=Homo sapiens GN=ABLIM1 PE=1 SV	1	0	1	1	0	0	0	0	1	0	1	1	0	0	0	0	95.54	846	7.415e-06	0.9	0	1.1	1.9	0	0	0	0	0	0	3631000	6477700	0	0	0	0	0	0	1	1	0	0	0	0	38
Q9P003;A6NLH6	Protein cornichon homolog 4	CNIH4	>sp|Q9P003|CNIH4_HUMAN Protein cornichon homolog 4 OS=Homo sapiens GN=CNIH4 PE=1 SV=1;>tr|A6NLH6|A6NLH6_HUMAN Uncharacterized protein OS=Homo sapiens GN=CNIH4 PE=4 SV=1	1	1	0	0	0	0	0	0	1	1	0	0	0	0	0	0	16.093	139	7.1473e-05	14.4	14.4	0	0	0	0	0	0	10778000	10472000	0	0	0	0	0	0	4	1	0	0	0	0	0	0	54
P41227;A6NM98	N-alpha-acetyltransferase 10	NAA10	>sp|P41227|NAA10_HUMAN N-alpha-acetyltransferase 10, NatA catalytic subunit OS=Homo sapiens GN=NAA10 PE=1 SV=1;>tr|A6NM98|A6NM98_HUMAN ARD1 homolog A, N-acetyltransferase (S. cerevisiae), isoform CRA_b OS=Homo sapiens GN=NAA10 PE=4 SV=1	1	0	1	0	0	0	0	0	1	0	1	0	0	0	0	0	26.458	235	4.6039e-05	5.1	0	5.1	0	0	0	0	0	549070	0	864100	0	0	0	0	0	4	0	3	0	0	0	0	0	55
Q5VWC4;P55036;A6PVX3;E9PEX5	26S proteasome non-ATPase regulatory subunit 4	PSMD4	>tr|Q5VWC4|Q5VWC4_HUMAN Proteasome (Prosome, macropain) 26S subunit, non-ATPase, 4 OS=Homo sapiens GN=PSMD4 PE=2 SV=1;>sp|P55036|PSMD4_HUMAN 26S proteasome non-ATPase regulatory subunit 4 OS=Homo sapiens GN=PSMD4 PE=1 SV=1;>tr|A6PVX3|A6PVX3_HUMAN Proteasom	2	1	1	0	0	0	0	0	2	1	1	0	0	0	0	0	41.079	380	1.8e-09	8.7	3.7	2.1	0	0	0	0	0	39531000	13531000	2451600	0	0	0	0	0	3	1	1	0	0	0	0	0	62
A7MAP1;Q9ULV4;B4E3S0	Coronin-1C	CORO1C	>tr|A7MAP1|A7MAP1_HUMAN Coronin-1C_i3 protein OS=Homo sapiens GN=CORO1C PE=2 SV=1;>sp|Q9ULV4|COR1C_HUMAN Coronin-1C OS=Homo sapiens GN=CORO1C PE=1 SV=1;>tr|B4E3S0|B4E3S0_HUMAN Uncharacterized protein OS=Homo sapiens GN=CORO1C PE=2 SV=1	1	6	7	12	1	5	1	2	1	6	7	12	1	5	1	2	58.947	527	5.0726e-96	3.8	13.3	12.3	30.4	1.9	11.4	1.7	5.7	4644200	786080000	46251000	561330000	1621200	127620000	1003300	18921000	1	12	13	22	1	10	1	4	64
P28482;Q1HBJ4;A8CZ64	Mitogen-activated protein kinase 1	MAPK1	>sp|P28482|MK01_HUMAN Mitogen-activated protein kinase 1 OS=Homo sapiens GN=MAPK1 PE=1 SV=3;>tr|Q1HBJ4|Q1HBJ4_HUMAN Mitogen-activated protein kinase 1 OS=Homo sapiens GN=MAPK1 PE=4 SV=1;>tr|A8CZ64|A8CZ64_HUMAN Extracellular signal-regulated kinase-2 splice	1	0	1	0	0	0	0	0	1	0	1	0	0	0	0	0	41.389	360	9.3938e-05	4.2	0	3.9	0	0	0	0	0	773810	0	215870	0	0	0	0	0	1	0	3	0	0	0	0	0	66
A8K0N0;P49458;E9PE20	Signal recognition particle 9 kDa protein	SRP9	>tr|A8K0N0|A8K0N0_HUMAN Signal recognition particle 9 kDa protein OS=Homo sapiens GN=SRP9 PE=3 SV=1;>sp|P49458|SRP09_HUMAN Signal recognition particle 9 kDa protein OS=Homo sapiens GN=SRP9 PE=1 SV=2;>tr|E9PE20|E9PE20_HUMAN Uncharacterized protein OS=Homo s	1	0	2	0	0	0	1	0	1	0	2	0	0	0	1	0	10.112	86	3.5559e-06	12.8	0	22.1	0	0	0	9.3	0	434090	0	20612000	0	0	0	232600	0	1	0	3	0	0	0	1	0	67
A8K1K8;Q9BVV7	Mitochondrial import inner membrane translocase subunit Tim21	C18orf55;TIMM21	>tr|A8K1K8|A8K1K8_HUMAN Chromosome 18 open reading frame 55, isoform CRA_b OS=Homo sapiens GN=C18orf55 PE=2 SV=1;>sp|Q9BVV7|TI21L_HUMAN TIM21-like protein, mitochondrial OS=Homo sapiens GN=C18orf55 PE=1 SV=1	1	0	1	0	0	0	0	0	1	0	1	0	0	0	0	0	28.202	248	0.00061141	3.2	0	4	0	0	0	0	0	734820	0	1660500	0	0	0	0	0	1	0	1	0	0	0	0	0	69
A8K287;O00161	Synaptosomal-associated protein;Synaptosomal-associated protein 23	SNAP23	>tr|A8K287|A8K287_HUMAN Synaptosomal-associated protein OS=Homo sapiens GN=SNAP23 PE=2 SV=1;>sp|O00161|SNP23_HUMAN Synaptosomal-associated protein 23 OS=Homo sapiens GN=SNAP23 PE=1 SV=1	0	8	4	1	0	7	1	1	0	8	4	1	0	7	1	1	23.354	211	6.203e-124	0	47.9	22.7	6.6	0	39.8	5.7	6.6	0	674720000	31337000	30714000	0	277400000	1443200	8595400	0	16	9	2	0	11	5	2	71
A8K4I2;P16403	Histone H1.2	HIST1H1C	>tr|A8K4I2|A8K4I2_HUMAN Histone 1, H1c OS=Homo sapiens GN=HIST1H1C PE=2 SV=1;>sp|P16403|H12_HUMAN Histone H1.2 OS=Homo sapiens GN=HIST1H1C PE=1 SV=2	7	6	10	1	2	6	3	4	1	2	3	0	0	1	1	0	21.364	213	1.0436e-50	28.2	27.7	32.9	5.2	9.4	27.7	16.9	16	14078000	78235000	300820000	0	0	32383000	8938000	0	3	3	14	0	0	2	2	0	79
F5GX05;A8K968;Q9Y2J2;F5H7W5;E7EUF8	Band 4.1-like protein 3	EPB41L3	>tr|F5GX05|F5GX05_HUMAN Uncharacterized protein OS=Homo sapiens GN=EPB41L3 PE=4 SV=1;>tr|A8K968|A8K968_HUMAN Uncharacterized protein OS=Homo sapiens GN=EPB41L3 PE=2 SV=1;>sp|Q9Y2J2|E41L3_HUMAN Band 4.1-like protein 3 OS=Homo sapiens GN=EPB41L3 PE=1 SV=2;>t	1	3	5	3	0	1	0	2	0	3	4	2	0	1	0	1	98.46	883	8.09e-37	0.8	4.2	6.3	4.1	0	1.7	0	2.3	0	56185000	9518400	14768000	0	4554500	0	2396000	0	5	6	2	0	1	0	1	91
A8MSH7;Q13619	Cullin-4A	CUL4A	>tr|A8MSH7|A8MSH7_HUMAN Uncharacterized protein OS=Homo sapiens GN=CUL4A PE=3 SV=1;>sp|Q13619|CUL4A_HUMAN Cullin-4A OS=Homo sapiens GN=CUL4A PE=1 SV=3	2	1	0	0	0	0	0	0	1	0	0	0	0	0	0	0	87.727	759	2.2826e-05	2.8	1.4	0	0	0	0	0	0	3758500	1779100	0	0	0	0	0	0	2	1	0	0	0	0	0	0	94
E1P660;O43670;A8MTG3	Zinc finger protein 207	ZNF207	>tr|E1P660|E1P660_HUMAN Uncharacterized protein OS=Homo sapiens GN=ZNF207 PE=4 SV=1;>sp|O43670|ZN207_HUMAN Zinc finger protein 207 OS=Homo sapiens GN=ZNF207 PE=1 SV=1;>tr|A8MTG3|A8MTG3_HUMAN Uncharacterized protein OS=Homo sapiens GN=ZNF207 PE=4 SV=1	2	1	0	0	0	1	0	0	2	1	0	0	0	1	0	0	52.693	494	2.1212e-07	6.7	2.4	0	0	0	2.4	0	0	18623000	9770900	0	0	0	3432200	0	0	3	2	0	0	0	1	0	0	95
A8MU24;P42785;B7Z7Q6;E9PIG4;E9PKN6;E9PQN3;E9PL85;E9PQB5;E9PNJ1;E9PNF7;E9PLY4	Lysosomal Pro-X carboxypeptidase	PRCP	>tr|A8MU24|A8MU24_HUMAN Prolylcarboxypeptidase (Angiotensinase C), isoform CRA_b OS=Homo sapiens GN=PRCP PE=4 SV=1;>sp|P42785|PCP_HUMAN Lysosomal Pro-X carboxypeptidase OS=Homo sapiens GN=PRCP PE=1 SV=1;>tr|B7Z7Q6|B7Z7Q6_HUMAN Uncharacterized protein OS=Ho	1	3	1	0	0	0	0	0	1	3	1	0	0	0	0	0	58.099	517	1.9259e-10	2.1	10.1	1.4	0	0	0	0	0	834010	18439000	663490	0	0	0	0	0	1	3	1	0	0	0	0	0	98
Q8NA56;E7EQ14;E7EQZ6;A8MUB8	Tetratricopeptide repeat protein 29	TTC29	>sp|Q8NA56|TTC29_HUMAN Tetratricopeptide repeat protein 29 OS=Homo sapiens GN=TTC29 PE=2 SV=2;>tr|E7EQ14|E7EQ14_HUMAN Uncharacterized protein OS=Homo sapiens GN=TTC29 PE=4 SV=1;>tr|E7EQZ6|E7EQZ6_HUMAN Uncharacterized protein OS=Homo sapiens GN=TTC29 PE=4 S	1	1	0	0	0	0	0	0	1	1	0	0	0	0	0	0	55.081	475	0.001391	1.9	1.7	0	0	0	0	0	0	2388100	16214000	0	0	0	0	0	0	0	1	0	0	0	0	0	0	100
A8MVA9;O75083;D6RD66;B4DY05	WD repeat-containing protein 1	WDR1	>tr|A8MVA9|A8MVA9_HUMAN Uncharacterized protein OS=Homo sapiens GN=WDR1 PE=4 SV=2;>sp|O75083|WDR1_HUMAN WD repeat-containing protein 1 OS=Homo sapiens GN=WDR1 PE=1 SV=4;>tr|D6RD66|D6RD66_HUMAN Uncharacterized protein OS=Homo sapiens GN=WDR1 PE=4 SV=1	0	2	1	0	0	0	0	0	0	2	1	0	0	0	0	0	66.182	607	3.272e-06	0	5.1	1.5	0	0	0	0	0	0	11138000	2310900	0	0	0	0	0	0	2	1	0	0	0	0	0	103
O15371;A8MWD3;B4DVY1;B0QYA3;B0QYA4;B0QYA5	Eukaryotic translation initiation factor 3 subunit D	EIF3D	>sp|O15371|EIF3D_HUMAN Eukaryotic translation initiation factor 3 subunit D OS=Homo sapiens GN=EIF3D PE=1 SV=1;>tr|A8MWD3|A8MWD3_HUMAN Uncharacterized protein OS=Homo sapiens GN=EIF3D PE=2 SV=2;>tr|B4DVY1|B4DVY1_HUMAN Uncharacterized protein OS=Homo sapien	3	0	1	0	0	0	0	0	3	0	1	0	0	0	0	0	63.972	548	5.4286e-07	5.7	0	1.5	0	0	0	0	0	41288000	0	730270	0	0	0	0	0	4	0	1	0	0	0	0	0	106
Q96MX4;Q01844;Q96FE8;B0QYK0;B0QYK1;C9JGE3	RNA-binding protein EWS	EWSR1	>tr|Q96MX4|Q96MX4_HUMAN Ewing sarcoma breakpoint region 1, isoform CRA_h OS=Homo sapiens GN=EWSR1 PE=2 SV=1;>sp|Q01844|EWS_HUMAN RNA-binding protein EWS OS=Homo sapiens GN=EWSR1 PE=1 SV=1;>tr|Q96FE8|Q96FE8_HUMAN EWSR1 protein OS=Homo sapiens GN=EWSR1 PE=2	1	0	2	0	0	0	1	0	1	0	2	0	0	0	1	0	68.965	661	1.1029e-09	2.1	0	3.5	0	0	0	2.1	0	9960100	0	4120900	0	0	0	931600	0	2	0	5	0	0	0	1	0	119
B1GX79;B1GX78;B1GX77;O75914;Q13153;Q13177;B3KNX7;C9J2R9;E9PM17;B1AKS5	Serine/threonine-protein kinase PAK 3;Serine/threonine-protein kinase PAK 1;Serine/threonine-protein kinase PAK 2;PAK-2p27;PAK-2p34	PAK3;PAK1;PAK2	>tr|B1GX79|B1GX79_HUMAN PAK3cb protein OS=Homo sapiens GN=PAK3 PE=2 SV=1;>tr|B1GX78|B1GX78_HUMAN PAK3c protein OS=Homo sapiens GN=PAK3 PE=2 SV=1;>tr|B1GX77|B1GX77_HUMAN PAK3b protein OS=Homo sapiens GN=PAK3 PE=2 SV=1;>sp|O75914|PAK3_HUMAN Serine/threonine-	1	0	1	0	0	0	0	0	1	0	1	0	0	0	0	0	64.529	580	0.0030113	1.6	0	1.6	0	0	0	0	0	8724800	0	615470	0	0	0	0	0	2	0	1	0	0	0	0	0	133
O14925;B1APJ0;E9PB91;Q5SRD1;E7EP42	Mitochondrial import inner membrane translocase subunit Tim23;Putative mitochondrial import inner membrane translocase subunit Tim23B	TIMM23;TIMM23B	>sp|O14925|TIM23_HUMAN Mitochondrial import inner membrane translocase subunit Tim23 OS=Homo sapiens GN=TIMM23 PE=1 SV=1;>tr|B1APJ0|B1APJ0_HUMAN Translocase of inner mitochondrial membrane 23 homolog (Yeast) OS=Homo sapiens GN=TIMM23 PE=2 SV=1;>tr|E9PB91|E	2	1	1	0	2	1	0	0	2	1	1	0	2	1	0	0	21.943	209	1.1976e-42	12	8.1	3.8	0	12	3.8	0	0	15128000	21381000	1818000	0	3228900	5749500	0	0	5	1	2	0	4	1	0	0	139
B1AQP2;Q9UHV9	Prefoldin subunit 2	PFDN2	>tr|B1AQP2|B1AQP2_HUMAN Prefoldin subunit 2 OS=Homo sapiens GN=PFDN2 PE=2 SV=1;>sp|Q9UHV9|PFD2_HUMAN Prefoldin subunit 2 OS=Homo sapiens GN=PFDN2 PE=1 SV=1	1	1	2	0	0	1	0	0	1	1	2	0	0	1	0	0	16.648	154	1.7229e-14	9.1	7.8	12.3	0	0	7.8	0	0	702520	34392000	7572200	0	0	9897100	0	0	1	2	2	0	0	1	0	0	142
B2R4P9;P68431;P84243;Q16695;Q71DI3;B4DEB1;Q5TEC6;Q6NXT2	Histone H3;Histone H3.1;Histone H3.3;Histone H3.1t;Histone H3.2;Histone H3.3C	H3F3A;HIST1H3A;HIST3H3;HIST2H3A;HIST2H3PS2;H3F3C	>tr|B2R4P9|B2R4P9_HUMAN Histone H3 OS=Homo sapiens GN=H3F3A PE=2 SV=1;>sp|P68431|H31_HUMAN Histone H3.1 OS=Homo sapiens GN=HIST1H3A PE=1 SV=2;>sp|P84243|H33_HUMAN Histone H3.3 OS=Homo sapiens GN=H3F3A PE=1 SV=2;>sp|Q16695|H31T_HUMAN Histone H3.1t OS=Homo s	2	2	4	2	1	2	0	2	2	2	4	2	1	2	0	2	15.328	136	1.2589e-09	11.8	11.8	17.6	11.8	6.6	11.8	0	11.8	24663000	643840000	1297600000	74939000	2278800	98196000	0	20077000	3	4	14	5	1	2	0	2	147
B4DR52;B4DLA9;B2R4S9;O60814;P57053;P58876;P62807;Q5QNW6;Q93079;Q99877;Q99879;P06899;P23527;P33778;Q16778;Q99880;Q8N257;Q96A08;Q6DN03;Q6DRA6	Histone H2B;Histone H2B type 1-K;Histone H2B type F-S;Histone H2B type 1-D;Histone H2B type 1-C/E/F/G/I;Histone H2B type 2-F;Histone H2B type 1-H;Histone H2B type 1-N;Histone H2B type 1-M;Histone H2B type 1-J;Histone H2B type 1-O;Histone H2B type 1-B;Histone H2B type 2-E;Histone H2B type 1-L;Histone H2B type 3-B;Histone H2B type 1-A	HIST2H2BF;HIST1H2BE;HIST1H2BK;H2BFS;HIST1H2BD;HIST1H2BC;HIST1H2BH;HIST1H2BN;HIST1H2BM;HIST1H2BJ;HIST1H2BO;HIST1H2BB;HIST2H2BE;HIST1H2BL;HIST3H2BB;HIST1H2BA	>tr|B4DR52|B4DR52_HUMAN Histone H2B OS=Homo sapiens GN=HIST2H2BF PE=2 SV=1;>tr|B4DLA9|B4DLA9_HUMAN Histone H2B OS=Homo sapiens GN=HIST2H2BF PE=2 SV=1;>tr|B2R4S9|B2R4S9_HUMAN Histone H2B OS=Homo sapiens GN=HIST1H2BC PE=2 SV=1;>sp|O60814|H2B1K_HUMAN Histone	5	4	6	0	3	3	3	0	5	4	6	0	3	3	3	0	18.041	166	3.7805e-71	30.1	24.7	36.1	0	18.1	20.5	16.9	0	93315000	1333200000	2636000000	0	2861100	452440000	70610000	0	15	17	18	0	6	15	5	0	150
B2ZZ83;O75369;Q60FE7;E7EN95	Filamin-B	FLNB	>tr|B2ZZ83|B2ZZ83_HUMAN Filamin B OS=Homo sapiens GN=FLNB PE=2 SV=1;>sp|O75369|FLNB_HUMAN Filamin-B OS=Homo sapiens GN=FLNB PE=1 SV=2;>tr|Q60FE7|Q60FE7_HUMAN Filamin B OS=Homo sapiens GN=FLNB PE=2 SV=1;>tr|E7EN95|E7EN95_HUMAN Uncharacterized protein OS=Hom	27	3	2	8	10	2	0	3	21	1	0	4	6	0	0	0	281.63	2633	1.7143e-101	11.4	1	0.6	3.3	3.9	0.7	0	1	35918000	6173300	0	28565000	2775300	0	0	0	42	1	0	6	10	0	0	0	160
Q9UBE0;B3KNJ4;F5GXX7;B4DY66	SUMO-activating enzyme subunit 1	SAE1	>sp|Q9UBE0|SAE1_HUMAN SUMO-activating enzyme subunit 1 OS=Homo sapiens GN=SAE1 PE=1 SV=1;>tr|B3KNJ4|B3KNJ4_HUMAN SUMO-1 activating enzyme subunit 1, isoform CRA_a OS=Homo sapiens GN=SAE1 PE=2 SV=1;>tr|F5GXX7|F5GXX7_HUMAN Uncharacterized protein OS=Homo sap	2	0	3	0	0	0	2	0	2	0	3	0	0	0	2	0	38.449	346	1.1429e-26	4.6	0	11.3	0	0	0	6.4	0	1812300	0	4509100	0	0	0	1701600	0	2	0	4	0	0	0	4	0	164
B3KUY2;Q15185;B4DP11;B4DP21;B4DHP2;B4DDC6	Prostaglandin E synthase 3	PTGES3	>tr|B3KUY2|B3KUY2_HUMAN Prostaglandin E synthase 3 (Cytosolic), isoform CRA_c OS=Homo sapiens GN=PTGES3 PE=2 SV=1;>sp|Q15185|TEBP_HUMAN Prostaglandin E synthase 3 OS=Homo sapiens GN=PTGES3 PE=1 SV=1;>tr|B4DP11|B4DP11_HUMAN Uncharacterized protein OS=Homo s	3	2	1	0	0	2	1	0	3	2	1	0	0	2	1	0	19.448	165	3.5929e-48	23	12.1	4.8	0	0	12.1	4.8	0	50248000	49793000	23354000	0	0	24915000	2987000	0	5	3	4	0	0	1	1	0	174
Q9UNM6;B4DJ66;E9PL38	26S proteasome non-ATPase regulatory subunit 13	PSMD13	>sp|Q9UNM6|PSD13_HUMAN 26S proteasome non-ATPase regulatory subunit 13 OS=Homo sapiens GN=PSMD13 PE=1 SV=2;>tr|B4DJ66|B4DJ66_HUMAN Proteasome (Prosome, macropain) 26S subunit, non-ATPase, 13, isoform CRA_d OS=Homo sapiens GN=PSMD13 PE=2 SV=1;>tr|E9PL38|E9P	5	0	1	0	0	0	0	0	5	0	1	0	0	0	0	0	42.945	376	1.5943e-14	15.4	0	2.1	0	0	0	0	0	21936000	0	3542400	0	0	0	0	0	9	0	1	0	0	0	0	0	200
B4DNJ6;Q9Y3F4;B0AZV0	Serine-threonine kinase receptor-associated protein	STRAP	>tr|B4DNJ6|B4DNJ6_HUMAN cDNA FLJ51909, highly similar to Serine-threonine kinase receptor-associatedprotein OS=Homo sapiens PE=2 SV=1;>sp|Q9Y3F4|STRAP_HUMAN Serine-threonine kinase receptor-associated protein OS=Homo sapiens GN=STRAP PE=1 SV=1;>tr|B0AZV0|B	4	0	3	0	0	0	0	0	4	0	3	0	0	0	0	0	39.777	363	7.9625e-14	11.6	0	8.3	0	0	0	0	0	14993000	0	18569000	0	0	0	0	0	4	0	3	0	0	0	0	0	220
Q9BQA1;B4DP38	Methylosome protein 50	WDR77	>sp|Q9BQA1|MEP50_HUMAN Methylosome protein 50 OS=Homo sapiens GN=WDR77 PE=1 SV=1;>tr|B4DP38|B4DP38_HUMAN Uncharacterized protein OS=Homo sapiens GN=WDR77 PE=2 SV=1	2	0	1	0	0	0	0	0	2	0	1	0	0	0	0	0	36.724	342	9.5975e-29	6.4	0	3.5	0	0	0	0	0	15764000	0	1360300	0	0	0	0	0	4	0	1	0	0	0	0	0	223
O14773;B5MDC1;B4DSE2	Tripeptidyl-peptidase 1	TPP1	>sp|O14773|TPP1_HUMAN Tripeptidyl-peptidase 1 OS=Homo sapiens GN=TPP1 PE=1 SV=2;>tr|B5MDC1|B5MDC1_HUMAN Uncharacterized protein OS=Homo sapiens GN=TPP1 PE=4 SV=3;>tr|B4DSE2|B4DSE2_HUMAN Uncharacterized protein OS=Homo sapiens GN=TPP1 PE=2 SV=1	1	0	0	1	0	0	0	0	1	0	0	1	0	0	0	0	61.247	563	1.4162e-05	1.8	0	0	2.5	0	0	0	0	3300000	0	0	27108000	0	0	0	0	1	0	0	1	0	0	0	0	231
F6S8M0;P15586;B4DYH8;B4DTT0;F5H260;F5H4C6	N-acetylglucosamine-6-sulfatase	GNS	>tr|F6S8M0|F6S8M0_HUMAN Uncharacterized protein OS=Homo sapiens GN=GNS PE=4 SV=1;>sp|P15586|GNS_HUMAN N-acetylglucosamine-6-sulfatase OS=Homo sapiens GN=GNS PE=1 SV=3;>tr|B4DYH8|B4DYH8_HUMAN Uncharacterized protein OS=Homo sapiens GN=GNS PE=2 SV=1;>tr|B4DT	3	1	1	2	1	0	0	0	3	1	1	2	1	0	0	0	65.709	584	2.9035e-15	5.3	2.1	1.5	4.3	1.5	0	0	0	36669000	31973000	2876900	29275000	1919000	0	0	0	5	2	2	3	1	0	0	0	234
B4E1T7;P63151;E5RFR9;Q9Y2T4;B7Z3Y1;E5RIY1;Q66LE6;Q00005	Serine/threonine-protein phosphatase 2A 55 kDa regulatory subunit B alpha isoform	PPP2R2A	>tr|B4E1T7|B4E1T7_HUMAN cDNA FLJ58665, highly similar to Serine/threonine-protein phosphatase 2A 55 kDa regulatory subunit B alpha isoform OS=Homo sapiens PE=2 SV=1;>sp|P63151|2ABA_HUMAN Serine/threonine-protein phosphatase 2A 55 kDa regulatory subunit B a	4	1	4	0	0	0	0	0	4	1	4	0	0	0	0	0	52.999	457	4.1797e-40	8.1	2	10.9	0	0	0	0	0	58622000	0	16160000	0	0	0	0	0	6	0	4	0	0	0	0	0	258
P16070;E7EPC6;B6EAT9	CD44 antigen	CD44	>sp|P16070|CD44_HUMAN CD44 antigen OS=Homo sapiens GN=CD44 PE=1 SV=3;>tr|E7EPC6|E7EPC6_HUMAN Uncharacterized protein OS=Homo sapiens GN=CD44 PE=4 SV=2;>tr|B6EAT9|B6EAT9_HUMAN CD44 OS=Homo sapiens PE=2 SV=1	0	1	1	0	0	0	1	0	0	1	1	0	0	0	1	0	81.537	742	3.0507e-05	0	1.6	1.1	0	0	0	1.1	0	0	26797000	6100900	0	0	0	317710	0	0	1	2	0	0	0	1	0	271
P38606;B7Z1R5;B7Z2V6;C9JVW8;C9JA17	V-type proton ATPase catalytic subunit A	ATP6V1A	>sp|P38606|VATA_HUMAN V-type proton ATPase catalytic subunit A OS=Homo sapiens GN=ATP6V1A PE=1 SV=2;>tr|B7Z1R5|B7Z1R5_HUMAN Uncharacterized protein OS=Homo sapiens GN=ATP6V1A PE=2 SV=1;>tr|B7Z2V6|B7Z2V6_HUMAN Uncharacterized protein OS=Homo sapiens GN=ATP6	1	0	1	0	0	0	1	0	1	0	1	0	0	0	1	0	68.303	617	0.00017728	1.8	0	1.5	0	0	0	1.8	0	212320	0	3669900	0	0	0	76558	0	1	0	1	0	0	0	1	0	279
Q9NPH2;B7Z3K3	Inositol-3-phosphate synthase 1	ISYNA1	>sp|Q9NPH2|INO1_HUMAN Inositol-3-phosphate synthase 1 OS=Homo sapiens GN=ISYNA1 PE=1 SV=1;>tr|B7Z3K3|B7Z3K3_HUMAN cDNA FLJ57998, highly similar to Homo sapiens myo-inositol 1-phosphate synthase A1 (ISYNA1), mRNA OS=Homo sapiens PE=2 SV=1	1	0	1	0	0	0	0	0	1	0	1	0	0	0	0	0	61.067	558	0.00073677	2.9	0	1.6	0	0	0	0	0	585740	0	2039800	0	0	0	0	0	1	0	1	0	0	0	0	0	282
P62495;B7Z7P8;Q96CG1;D6RJE8;D6RCB3	Eukaryotic peptide chain release factor subunit 1	ETF1	>sp|P62495|ERF1_HUMAN Eukaryotic peptide chain release factor subunit 1 OS=Homo sapiens GN=ETF1 PE=1 SV=3;>tr|B7Z7P8|B7Z7P8_HUMAN Uncharacterized protein OS=Homo sapiens GN=ETF1 PE=2 SV=1;>tr|Q96CG1|Q96CG1_HUMAN ETF1 protein OS=Homo sapiens GN=ETF1 PE=2 SV	2	0	1	0	0	0	0	0	2	0	1	0	0	0	0	0	49.03	437	1.2327e-07	5.3	0	2.3	0	0	0	0	0	34734000	0	1497200	0	0	0	0	0	4	0	1	0	0	0	0	0	295
Q8ND76;B7Z8E4	Cyclin-Y	CCNY	>sp|Q8ND76|CCNY_HUMAN Cyclin-Y OS=Homo sapiens GN=CCNY PE=1 SV=2;>tr|B7Z8E4|B7Z8E4_HUMAN cDNA FLJ54216, highly similar to Cyclin fold protein 1 OS=Homo sapiens PE=2 SV=1	0	1	0	1	0	1	0	0	0	1	0	1	0	1	0	0	39.336	341	6.2636e-05	0	4.4	0	5	0	4.4	0	0	0	48839000	0	11083000	0	20863000	0	0	0	2	0	1	0	2	0	0	299
Q16891;B9A067;F5GZ32;C9J406;B8ZZQ7;B7WPJ1;D6RAW4	Mitochondrial inner membrane protein	IMMT	>sp|Q16891|IMMT_HUMAN Mitochondrial inner membrane protein OS=Homo sapiens GN=IMMT PE=1 SV=1;>tr|B9A067|B9A067_HUMAN Uncharacterized protein OS=Homo sapiens GN=IMMT PE=4 SV=2;>tr|F5GZ32|F5GZ32_HUMAN Uncharacterized protein OS=Homo sapiens GN=IMMT PE=4 SV=1	3	7	13	8	6	4	2	4	3	7	13	8	6	4	2	4	83.677	758	5.8292e-123	4.6	10.7	18.2	14.4	9.8	6.6	3.3	7	31295000	186010000	111570000	157770000	13642000	63790000	3924200	61013000	5	14	25	14	8	7	2	9	312
C9JH24	Putative uncharacterized protein C16orf96	C16orf96	>tr|C9JH24|C9JH24_HUMAN Uncharacterized protein OS=Homo sapiens PE=4 SV=2	1	0	1	0	0	0	0	0	1	0	1	0	0	0	0	0	125.04	1141	3.7675e-06	1.4	0	1.4	0	0	0	0	0	2266800	0	953030	0	0	0	0	0	1	0	1	0	0	0	0	0	346
Q14684;C9JHZ3	Ribosomal RNA processing protein 1 homolog B	RRP1B	>sp|Q14684|RRP1B_HUMAN Ribosomal RNA processing protein 1 homolog B OS=Homo sapiens GN=RRP1B PE=1 SV=3;>tr|C9JHZ3|C9JHZ3_HUMAN Uncharacterized protein OS=Homo sapiens GN=RRP1B PE=4 SV=1	1	0	1	0	0	0	0	0	1	0	1	0	0	0	0	0	84.427	758	0.00013957	1.6	0	1.8	0	0	0	0	0	5012800	0	2806200	0	0	0	0	0	1	0	1	0	0	0	0	0	349
P35249;C9JZI1;C9J8M3;C9JTT7;C9JXZ7;C9JGY5	Replication factor C subunit 4	RFC4	>sp|P35249|RFC4_HUMAN Replication factor C subunit 4 OS=Homo sapiens GN=RFC4 PE=1 SV=2;>tr|C9JZI1|C9JZI1_HUMAN Uncharacterized protein OS=Homo sapiens GN=RFC4 PE=4 SV=1;>tr|C9J8M3|C9J8M3_HUMAN Uncharacterized protein OS=Homo sapiens GN=RFC4 PE=4 SV=1;>tr|C	2	0	1	0	0	0	0	0	2	0	1	0	0	0	0	0	39.681	363	4.2903e-07	5.2	0	2.5	0	0	0	0	0	1779100	0	612300	0	0	0	0	0	2	0	1	0	0	0	0	0	365
P62910;D3YTB1	60S ribosomal protein L32	RPL32	>sp|P62910|RL32_HUMAN 60S ribosomal protein L32 OS=Homo sapiens GN=RPL32 PE=1 SV=2;>tr|D3YTB1|D3YTB1_HUMAN Uncharacterized protein OS=Homo sapiens GN=RPL32 PE=4 SV=1	3	2	1	0	1	1	0	0	3	2	1	0	1	1	0	0	15.86	135	1.3681e-71	22.2	11.9	5.2	0	7.4	5.2	0	0	30099000	147450000	27271000	0	528020	38997000	0	0	7	3	1	0	1	1	0	0	448
D9IAI1;P30086;B4DRT4	Phosphatidylethanolamine-binding protein 1;Hippocampal cholinergic neurostimulating peptide	PEBP1	>tr|D9IAI1|D9IAI1_HUMAN Phosphatidylethanolamine-binding protein 1 OS=Homo sapiens PE=2 SV=1;>sp|P30086|PEBP1_HUMAN Phosphatidylethanolamine-binding protein 1 OS=Homo sapiens GN=PEBP1 PE=1 SV=3;>tr|B4DRT4|B4DRT4_HUMAN Uncharacterized protein OS=Homo sapien	5	0	1	0	0	0	0	0	5	0	1	0	0	0	0	0	21.057	187	5.0705e-85	47.6	0	4.3	0	0	0	0	0	39598000	0	6435500	0	0	0	0	0	8	0	1	0	0	0	0	0	455
E5KSU5;Q00059;A8MRB2	Transcription factor A, mitochondrial	TFAM	>tr|E5KSU5|E5KSU5_HUMAN Mitochondrial transcription factor A OS=Homo sapiens PE=4 SV=1;>sp|Q00059|TFAM_HUMAN Transcription factor A, mitochondrial OS=Homo sapiens GN=TFAM PE=1 SV=1;>tr|A8MRB2|A8MRB2_HUMAN Uncharacterized protein OS=Homo sapiens GN=TFAM PE=	6	0	2	0	0	0	0	0	6	0	2	0	0	0	0	0	29.096	246	6.0063e-18	24.4	0	9.3	0	0	0	0	0	20280000	0	9399300	0	0	0	0	0	9	0	2	0	0	0	0	0	458
Q15369;E5RHG8;E5RJ89;E5RGD9	Transcription elongation factor B polypeptide 1	TCEB1	>sp|Q15369|ELOC_HUMAN Transcription elongation factor B polypeptide 1 OS=Homo sapiens GN=TCEB1 PE=1 SV=1;>tr|E5RHG8|E5RHG8_HUMAN Uncharacterized protein OS=Homo sapiens GN=TCEB1 PE=4 SV=1;>tr|E5RJ89|E5RJ89_HUMAN Uncharacterized protein OS=Homo sapiens GN=T	2	1	1	0	0	0	0	0	2	1	1	0	0	0	0	0	12.473	112	2.825e-14	19.6	17.9	12.5	0	0	0	0	0	5371800	6574200	912100	0	0	0	0	0	3	1	1	0	0	0	0	0	462
E7EMK3;Q14254;E7EMK1	Flotillin-2	FLOT2	>tr|E7EMK3|E7EMK3_HUMAN Uncharacterized protein OS=Homo sapiens GN=FLOT2 PE=4 SV=1;>sp|Q14254|FLOT2_HUMAN Flotillin-2 OS=Homo sapiens GN=FLOT2 PE=1 SV=2;>tr|E7EMK1|E7EMK1_HUMAN Uncharacterized protein OS=Homo sapiens GN=FLOT2 PE=4 SV=1	0	4	1	3	0	6	0	0	0	4	1	3	0	6	0	0	53.137	483	5.2955e-19	0	8.9	2.7	8.7	0	13.7	0	0	0	72494000	777850	20762000	0	33958000	0	0	0	5	1	4	0	6	0	0	472
P28290;E9PHV5;E7END2;E7EUL7	Sperm-specific antigen 2	SSFA2	>sp|P28290|SSFA2_HUMAN Sperm-specific antigen 2 OS=Homo sapiens GN=SSFA2 PE=1 SV=3;>tr|E9PHV5|E9PHV5_HUMAN Uncharacterized protein OS=Homo sapiens GN=SSFA2 PE=4 SV=1;>tr|E7END2|E7END2_HUMAN Uncharacterized protein OS=Homo sapiens GN=SSFA2 PE=4 SV=1;>tr|E7E	0	1	0	1	0	0	0	0	0	1	0	1	0	0	0	0	138.38	1259	0.00010686	0	0.7	0	0.8	0	0	0	0	0	15851000	0	1686400	0	0	0	0	0	1	0	1	0	0	0	0	476
E7EQZ3;Q8IYD1;F5GWG9;P15170	Eukaryotic peptide chain release factor GTP-binding subunit ERF3B;Eukaryotic peptide chain release factor GTP-binding subunit ERF3A	GSPT2;GSPT1	>tr|E7EQZ3|E7EQZ3_HUMAN Uncharacterized protein OS=Homo sapiens GN=GSPT1 PE=4 SV=1;>sp|Q8IYD1|ERF3B_HUMAN Eukaryotic peptide chain release factor GTP-binding subunit ERF3B OS=Homo sapiens GN=GSPT2 PE=1 SV=2;>tr|F5GWG9|F5GWG9_HUMAN Uncharacterized protein O	2	0	1	0	0	0	0	0	2	0	1	0	0	0	0	0	68.6	636	1.4338e-09	4.4	0	1.4	0	0	0	0	0	26645000	0	1995500	0	0	0	0	0	3	0	1	0	0	0	0	0	488
Q9H0A0;E7ESU4;E9PMN9	N-acetyltransferase 10	NAT10	>sp|Q9H0A0|NAT10_HUMAN N-acetyltransferase 10 OS=Homo sapiens GN=NAT10 PE=1 SV=2;>tr|E7ESU4|E7ESU4_HUMAN Uncharacterized protein OS=Homo sapiens GN=NAT10 PE=4 SV=1;>tr|E9PMN9|E9PMN9_HUMAN Uncharacterized protein OS=Homo sapiens GN=NAT10 PE=4 SV=1	2	0	1	0	0	0	0	0	2	0	1	0	0	0	0	0	115.73	1025	8.8133e-08	2	0	1.1	0	0	0	0	0	1185900	0	4049300	0	0	0	0	0	2	0	2	0	0	0	0	0	498
E7ETK8;P49588	Alanine--tRNA ligase, cytoplasmic	AARS	>tr|E7ETK8|E7ETK8_HUMAN Uncharacterized protein OS=Homo sapiens GN=AARS PE=3 SV=1;>sp|P49588|SYAC_HUMAN Alanyl-tRNA synthetase, cytoplasmic OS=Homo sapiens GN=AARS PE=1 SV=2	2	0	1	0	0	0	0	0	2	0	1	0	0	0	0	0	109.32	992	2.2526e-08	1.7	0	1.1	0	0	0	0	0	953250	0	666100	0	0	0	0	0	2	0	3	0	0	0	0	0	501
E7EVA0;P27816;E9PGM5;B9ZVR1;C9JFC3;B5MEG9;B4DSQ1;Q86V26	Microtubule-associated protein;Microtubule-associated protein 4	MAP4	>tr|E7EVA0|E7EVA0_HUMAN Microtubule-associated protein OS=Homo sapiens GN=MAP4 PE=4 SV=1;>sp|P27816|MAP4_HUMAN Microtubule-associated protein 4 OS=Homo sapiens GN=MAP4 PE=1 SV=3;>tr|E9PGM5|E9PGM5_HUMAN Microtubule-associated protein OS=Homo sapiens GN=MAP4	15	0	1	1	5	0	0	0	15	0	1	1	5	0	0	0	245.44	2297	1.4801e-106	9.4	0	0.5	0.7	3.1	0	0	0	83007000	0	2566600	4123300	2287100	0	0	0	28	0	1	1	7	0	0	0	510
Q9UM54;E7EW20;Q5JVM0	Unconventional myosin-VI	MYO6	>sp|Q9UM54|MYO6_HUMAN Myosin-VI OS=Homo sapiens GN=MYO6 PE=1 SV=4;>tr|E7EW20|E7EW20_HUMAN Uncharacterized protein OS=Homo sapiens GN=MYO6 PE=4 SV=1	8	2	0	3	10	0	0	1	8	2	0	3	10	0	0	1	149.69	1294	5.3834e-36	6.5	1.3	0	2.7	8.9	0	0	1.2	14815000	21632000	0	47220000	4172600	0	0	2669400	10	2	0	3	15	0	0	1	516
E9KL45;P21333;Q5HY54;A6NDY9;E9PHF0;E7EWU2;Q5HY90	Filamin-A	FLNA	>tr|E9KL45|E9KL45_HUMAN Epididymis secretory sperm binding protein Li 190P OS=Homo sapiens GN=FLNA PE=2 SV=1;>sp|P21333|FLNA_HUMAN Filamin-A OS=Homo sapiens GN=FLNA PE=1 SV=4;>tr|Q5HY54|Q5HY54_HUMAN Filamin A, alpha (Actin binding protein 280) OS=Homo sapi	88	28	19	35	63	16	2	35	80	26	17	31	58	14	2	32	280.74	2647	0	46.1	13.5	9.1	19.2	33	7.7	0.7	19.8	610080000	963770000	68462000	1307400000	142990000	287090000	977610	444180000	259	46	26	64	118	30	2	68	523
E9PAU2;Q8IY67	Ribonucleoprotein PTB-binding 1	RAVER1	>tr|E9PAU2|E9PAU2_HUMAN Uncharacterized protein OS=Homo sapiens GN=RAVER1 PE=4 SV=1;>sp|Q8IY67|RAVR1_HUMAN Ribonucleoprotein PTB-binding 1 OS=Homo sapiens GN=RAVER1 PE=1 SV=1	1	0	0	1	0	0	0	0	1	0	0	1	0	0	0	0	79.578	756	0.0005572	2.8	0	0	1.7	0	0	0	0	5343700	0	0	961620	0	0	0	0	1	0	0	1	0	0	0	0	526
Q16576;Q6FHQ0;E9PC52;Q5JP00;E9PFM2;Q5JP01;Q5JP02;Q5JNZ6;C9J959	Histone-binding protein RBBP7	RBBP7	>sp|Q16576|RBBP7_HUMAN Histone-binding protein RBBP7 OS=Homo sapiens GN=RBBP7 PE=1 SV=1;>tr|Q6FHQ0|Q6FHQ0_HUMAN RBBP7 protein (Fragment) OS=Homo sapiens GN=RBBP7 PE=2 SV=1;>tr|E9PC52|E9PC52_HUMAN Uncharacterized protein OS=Homo sapiens GN=RBBP7 PE=4 SV=1;>	5	1	2	1	2	2	0	3	2	0	1	0	1	0	0	0	47.82	425	5.2782e-33	17.2	1.9	5.4	1.9	5.6	4.9	0	6.6	53943000	0	3659200	0	1040700	0	0	0	4	0	1	0	1	0	0	0	535
P08243;E9PCI3;E9PCX6	Asparagine synthetase [glutamine-hydrolyzing]	ASNS	>sp|P08243|ASNS_HUMAN Asparagine synthetase [glutamine-hydrolyzing] OS=Homo sapiens GN=ASNS PE=1 SV=4;>tr|E9PCI3|E9PCI3_HUMAN Uncharacterized protein OS=Homo sapiens GN=ASNS PE=4 SV=1;>tr|E9PCX6|E9PCX6_HUMAN Uncharacterized protein OS=Homo sapiens GN=ASNS	3	0	1	1	0	0	0	0	3	0	1	1	0	0	0	0	64.369	561	1.2124e-15	7	0	1.8	1.6	0	0	0	0	48627000	0	2500200	4843000	0	0	0	0	4	0	1	1	0	0	0	0	537
P14324;E9PCI9	Farnesyl pyrophosphate synthase	FDPS	>sp|P14324|FPPS_HUMAN Farnesyl pyrophosphate synthase OS=Homo sapiens GN=FDPS PE=1 SV=4;>tr|E9PCI9|E9PCI9_HUMAN Uncharacterized protein OS=Homo sapiens GN=FDPS PE=3 SV=1	2	0	1	0	0	0	0	0	2	0	1	0	0	0	0	0	48.275	419	8.0494e-07	4.3	0	2.6	0	0	0	0	0	3434400	0	2685900	0	0	0	0	0	3	0	1	0	0	0	0	0	538
Q5JTH9;E9PCK7;F5H456	RRP12-like protein	RRP12	>sp|Q5JTH9|RRP12_HUMAN RRP12-like protein OS=Homo sapiens GN=RRP12 PE=1 SV=2;>tr|E9PCK7|E9PCK7_HUMAN Uncharacterized protein OS=Homo sapiens GN=RRP12 PE=4 SV=1;>tr|F5H456|F5H456_HUMAN Uncharacterized protein OS=Homo sapiens GN=RRP12 PE=4 SV=1	7	0	1	0	4	0	0	0	7	0	1	0	4	0	0	0	143.7	1297	1.8939e-38	6	0	0.8	0	2.8	0	0	0	9595900	0	2741000	0	1086700	0	0	0	11	0	1	0	4	0	0	0	540
Q8IWZ2;Q8IWZ3;E9PF56;E9PDP5;Q8TEF1;E7ETA2;E7ET58;D6RHC4	Ankyrin repeat and KH domain-containing protein 1	ANKHD1-EIF4EBP3;ANKHD1;FLJ00246	>tr|Q8IWZ2|Q8IWZ2_HUMAN HCG2045902, isoform CRA_b OS=Homo sapiens GN=ANKHD1 PE=2 SV=1;>sp|Q8IWZ3|ANKH1_HUMAN Ankyrin repeat and KH domain-containing protein 1 OS=Homo sapiens GN=ANKHD1 PE=1 SV=1;>tr|E9PF56|E9PF56_HUMAN Uncharacterized protein OS=Homo sapie	5	0	1	0	1	0	0	0	2	0	0	0	0	0	0	0	277.17	2617	5.21e-16	2.2	0	0.4	0	0.5	0	0	0	3085200	0	399280	0	229840	0	0	0	6	0	1	0	1	0	0	0	547
Q15046;E9PDU1	Lysine--tRNA ligase	KARS	>sp|Q15046|SYK_HUMAN Lysyl-tRNA synthetase OS=Homo sapiens GN=KARS PE=1 SV=3;>tr|E9PDU1|E9PDU1_HUMAN Uncharacterized protein OS=Homo sapiens GN=KARS PE=3 SV=2	2	0	1	0	1	0	2	0	2	0	1	0	1	0	2	0	68.047	597	5.6889e-31	3.4	0	3	0	1.8	0	4.5	0	24542000	0	1754400	0	1193100	0	782600	0	3	0	3	0	2	0	6	0	549
P11171;E9PEX0;E9PEW9;C9JTS2	Protein 4.1	EPB41	>sp|P11171|41_HUMAN Protein 4.1 OS=Homo sapiens GN=EPB41 PE=1 SV=4;>tr|E9PEX0|E9PEX0_HUMAN Uncharacterized protein OS=Homo sapiens GN=EPB41 PE=4 SV=1;>tr|E9PEW9|E9PEW9_HUMAN Uncharacterized protein OS=Homo sapiens GN=EPB41 PE=4 SV=1;>tr|C9JTS2|C9JTS2_HUMAN	0	1	1	0	0	0	0	0	0	1	1	0	0	0	0	0	97.016	864	0.00065236	0	1	1.6	0	0	0	0	0	0	1237800	509670	0	0	0	0	0	0	1	1	0	0	0	0	0	552
E9PFF0;P09429;Q5T7C6;Q5T7C4;F5GZ29;F5H351;B2RPK0;Q5T7C0;P23497	High mobility group protein B1;Putative high mobility group protein B1-like 1	HMGB1;HMGB1P1	>tr|E9PFF0|E9PFF0_HUMAN Uncharacterized protein OS=Homo sapiens GN=HMGB1 PE=4 SV=1;>sp|P09429|HMGB1_HUMAN High mobility group protein B1 OS=Homo sapiens GN=HMGB1 PE=1 SV=3;>tr|Q5T7C6|Q5T7C6_HUMAN High-mobility group box 1 (Fragment) OS=Homo sapiens GN=HMGB	8	4	0	0	0	1	0	0	7	4	0	0	0	1	0	0	25.814	216	1.5717e-43	43.1	18.5	0	0	0	6	0	0	119640000	169280000	0	0	0	22706000	0	0	16	7	0	0	0	2	0	0	560
Q6P4A7;E9PGB5;B1AMV7;F2Z386	Sideroflexin-4	SFXN4	>sp|Q6P4A7|SFXN4_HUMAN Sideroflexin-4 OS=Homo sapiens GN=SFXN4 PE=1 SV=1;>tr|E9PGB5|E9PGB5_HUMAN Uncharacterized protein OS=Homo sapiens GN=SFXN4 PE=4 SV=1;>tr|B1AMV7|B1AMV7_HUMAN Sideroflexin 4 (Fragment) OS=Homo sapiens GN=SFXN4 PE=4 SV=1;>tr|F2Z386|F2Z3	1	0	1	0	0	0	1	0	1	0	1	0	0	0	1	0	37.998	337	8.4811e-06	2.7	0	3.6	0	0	0	3.6	0	196620	0	478440	0	0	0	155080	0	1	0	3	0	0	0	1	0	568
Q15631;E9PGT1;B7Z5D9;B7Z3X8	Translin	TSN	>sp|Q15631|TSN_HUMAN Translin OS=Homo sapiens GN=TSN PE=1 SV=1;>tr|E9PGT1|E9PGT1_HUMAN Uncharacterized protein OS=Homo sapiens GN=TSN PE=4 SV=1;>tr|B7Z5D9|B7Z5D9_HUMAN Uncharacterized protein OS=Homo sapiens GN=TSN PE=2 SV=1	7	0	1	0	0	0	0	0	7	0	1	0	0	0	0	0	26.183	228	1.2043e-23	40.8	0	4.4	0	0	0	0	0	15265000	0	1778500	0	0	0	0	0	9	0	1	0	0	0	0	0	570
Q9NQG5;E9PIQ9;E9PQF3	Regulation of nuclear pre-mRNA domain-containing protein 1B	RPRD1B	>sp|Q9NQG5|RPR1B_HUMAN Regulation of nuclear pre-mRNA domain-containing protein 1B OS=Homo sapiens GN=RPRD1B PE=1 SV=1;>tr|E9PIQ9|E9PIQ9_HUMAN Uncharacterized protein OS=Homo sapiens GN=RPRD1B PE=4 SV=1;>tr|E9PQF3|E9PQF3_HUMAN Uncharacterized protein OS=Ho	0	0	1	1	0	0	0	0	0	0	1	1	0	0	0	0	36.899	326	9.8603e-06	0	0	3.1	3.4	0	0	0	0	0	0	945480	321360	0	0	0	0	0	0	4	1	0	0	0	0	577
E9PR17;P13987;Q6FHM9;E9PNW4	CD59 glycoprotein	CD59	>tr|E9PR17|E9PR17_HUMAN Uncharacterized protein OS=Homo sapiens GN=CD59 PE=4 SV=1;>sp|P13987|CD59_HUMAN CD59 glycoprotein OS=Homo sapiens GN=CD59 PE=1 SV=1;>tr|Q6FHM9|Q6FHM9_HUMAN CD59 antigen, complement regulatory protein, isoform CRA_b OS=Homo sapiens G	2	1	1	2	0	1	0	2	2	1	1	2	0	1	0	2	14.529	130	4.4113e-29	15.4	6.2	6.2	15.4	0	6.2	0	15.4	9510900	299120000	44601000	128290000	0	144130000	0	16885000	3	2	2	4	0	2	0	3	592
Q8WV07;F5GWS9;B4DFA5;F5GXG7;F5GZY6	Oral cancer-overexpressed protein 1	ORAOV1	>sp|Q8WV07|ORAV1_HUMAN Oral cancer-overexpressed protein 1 OS=Homo sapiens GN=ORAOV1 PE=2 SV=2;>tr|F5GWS9|F5GWS9_HUMAN Uncharacterized protein OS=Homo sapiens GN=ORAOV1 PE=4 SV=1;>tr|B4DFA5|B4DFA5_HUMAN Uncharacterized protein OS=Homo sapiens GN=ORAOV1 PE=	0	1	1	0	0	0	0	0	0	1	1	0	0	0	0	0	15.354	137	0.00073404	0	8	7.3	0	0	0	0	0	0	16954000	618420	0	0	0	0	0	0	1	1	0	0	0	0	0	603
Q9UQ35;F5GWZ7	Serine/arginine repetitive matrix protein 2	SRRM2	>sp|Q9UQ35|SRRM2_HUMAN Serine/arginine repetitive matrix protein 2 OS=Homo sapiens GN=SRRM2 PE=1 SV=2;>tr|F5GWZ7|F5GWZ7_HUMAN Uncharacterized protein OS=Homo sapiens GN=SRRM2 PE=4 SV=1	2	0	0	1	0	0	0	0	2	0	0	1	0	0	0	0	299.61	2752	2.2466e-06	0.8	0	0	0.5	0	0	0	0	1063300	0	0	5943400	0	0	0	0	3	0	0	1	0	0	0	0	605
O60264;F5GZI1;P28370;E9PCY3;B1AJV0;B1ALF5;F6TQG2	SWI/SNF-related matrix-associated actin-dependent regulator of chromatin subfamily A member 5	SMARCA5	>sp|O60264|SMCA5_HUMAN SWI/SNF-related matrix-associated actin-dependent regulator of chromatin subfamily A member 5 OS=Homo sapiens GN=SMARCA5 PE=1 SV=1;>tr|F5GZI1|F5GZI1_HUMAN Uncharacterized protein OS=Homo sapiens GN=SMARCA5 PE=4 SV=1	10	0	1	0	6	0	0	0	10	0	1	0	6	0	0	0	121.9	1052	4.7243e-74	9.9	0	1	0	5.7	0	0	0	20715000	0	1625500	0	3314700	0	0	0	15	0	1	0	9	0	0	0	620
F5GZX4;Q9H9Y6;F5H643;F5GWZ8	DNA-directed RNA polymerase;DNA-directed RNA polymerase I subunit RPA2	POLR1B	>tr|F5GZX4|F5GZX4_HUMAN DNA-directed RNA polymerase OS=Homo sapiens GN=POLR1B PE=3 SV=1;>sp|Q9H9Y6|RPA2_HUMAN DNA-directed RNA polymerase I subunit RPA2 OS=Homo sapiens GN=POLR1B PE=1 SV=2;>tr|F5H643|F5H643_HUMAN DNA-directed RNA polymerase OS=Homo sapiens	6	0	0	1	0	0	0	0	6	0	0	1	0	0	0	0	132.24	1173	2.2646e-20	5.7	0	0	1.3	0	0	0	0	16159000	0	0	1253400	0	0	0	0	11	0	0	1	0	0	0	0	621
Q15424;F5H0H3;F5H1L1;B7Z2F6;F5GZU3;B7Z959;Q14151;A8MXT5;C9JPX0	Scaffold attachment factor B1	SAFB	>sp|Q15424|SAFB1_HUMAN Scaffold attachment factor B1 OS=Homo sapiens GN=SAFB PE=1 SV=4;>tr|F5H0H3|F5H0H3_HUMAN Uncharacterized protein OS=Homo sapiens GN=SAFB PE=4 SV=1;>tr|F5H1L1|F5H1L1_HUMAN Uncharacterized protein OS=Homo sapiens GN=SAFB PE=4 SV=1;>tr|B	4	0	1	0	4	0	1	0	4	0	1	0	4	0	1	0	102.64	915	1.2733e-24	7.8	0	1	0	8	0	1.2	0	16774000	0	4742300	0	3887400	0	493540	0	7	0	1	0	8	0	1	0	623
Q15286;F5H157;B4DTA6;B4E390;F5H7F8	Ras-related protein Rab-35	RAB35	>sp|Q15286|RAB35_HUMAN Ras-related protein Rab-35 OS=Homo sapiens GN=RAB35 PE=1 SV=1;>tr|F5H157|F5H157_HUMAN Uncharacterized protein OS=Homo sapiens GN=RAB35 PE=3 SV=1	3	2	1	0	0	1	0	0	3	2	1	0	0	1	0	0	23.025	201	1.5566e-20	16.4	10	5.5	0	0	5.5	0	0	3173600	12559000	1294100	0	0	4022900	0	0	3	4	4	0	0	4	0	0	626
Q96I99;F5H4S7;C9JVT2;E9PDQ8	Succinyl-CoA ligase [GDP-forming] subunit beta, mitochondrial	SUCLG2	>sp|Q96I99|SUCB2_HUMAN Succinyl-CoA ligase [GDP-forming] subunit beta, mitochondrial OS=Homo sapiens GN=SUCLG2 PE=1 SV=2;>tr|F5H4S7|F5H4S7_HUMAN Uncharacterized protein OS=Homo sapiens GN=SUCLG2 PE=4 SV=1;>tr|C9JVT2|C9JVT2_HUMAN Uncharacterized protein OS=	1	1	1	0	0	0	0	0	1	1	1	0	0	0	0	0	46.51	432	3.0669e-05	2.5	3.5	2.5	0	0	0	0	0	3176000	2957600	1629800	0	0	0	0	0	1	1	1	0	0	0	0	0	641
Q5JWT2;Q9ULK4;F5H4T7;F5H685	Mediator of RNA polymerase II transcription subunit 23	CRSP3;MED23	>tr|Q5JWT2|Q5JWT2_HUMAN Cofactor required for Sp1 transcriptional activation, subunit 3, 130kDa OS=Homo sapiens GN=CRSP3 PE=2 SV=1;>sp|Q9ULK4|MED23_HUMAN Mediator of RNA polymerase II transcription subunit 23 OS=Homo sapiens GN=MED23 PE=1 SV=2;>tr|F5H4T7|F	3	1	0	0	2	0	0	0	3	1	0	0	2	0	0	0	157.11	1374	7.6547e-11	2.3	0.7	0	0	1.5	0	0	0	7558500	5654800	0	0	843200	0	0	0	6	1	0	0	3	0	0	0	642
F5H740;Q9Y277;E5RHZ6;E5RJN6;E5RFP6;E5RK27;E5RHE1	Voltage-dependent anion-selective channel protein 3	VDAC3	>tr|F5H740|F5H740_HUMAN Uncharacterized protein OS=Homo sapiens GN=VDAC3 PE=4 SV=1;>sp|Q9Y277|VDAC3_HUMAN Voltage-dependent anion-selective channel protein 3 OS=Homo sapiens GN=VDAC3 PE=1 SV=1	3	3	0	0	1	2	0	0	3	3	0	0	1	2	0	0	30.757	284	2.0666e-14	9.5	15.5	0	0	7	9.9	0	0	3244900	237980000	0	0	336470	18134000	0	0	5	6	0	0	1	2	0	0	652
O15355;Q6IAU5;F5H7G7;Q59GB2	Protein phosphatase 1G	PPM1G	>sp|O15355|PPM1G_HUMAN Protein phosphatase 1G OS=Homo sapiens GN=PPM1G PE=1 SV=1;>tr|Q6IAU5|Q6IAU5_HUMAN PPM1G protein OS=Homo sapiens GN=PPM1G PE=2 SV=1;>tr|F5H7G7|F5H7G7_HUMAN Uncharacterized protein OS=Homo sapiens GN=PPM1G PE=3 SV=1	2	0	1	0	0	0	0	0	2	0	1	0	0	0	0	0	59.271	546	4.1393e-08	3.7	0	2	0	0	0	0	0	29242000	0	792510	0	0	0	0	0	4	0	1	0	0	0	0	0	655
Q08431;F5H7N9;F5GZN3	Lactadherin;Lactadherin short form;Medin	MFGE8	>sp|Q08431|MFGM_HUMAN Lactadherin OS=Homo sapiens GN=MFGE8 PE=1 SV=2;>tr|F5H7N9|F5H7N9_HUMAN Uncharacterized protein OS=Homo sapiens GN=MFGE8 PE=4 SV=1;>tr|F5GZN3|F5GZN3_HUMAN Uncharacterized protein OS=Homo sapiens GN=MFGE8 PE=4 SV=1	0	6	1	5	0	3	0	2	0	6	1	5	0	3	0	2	43.122	387	8.0041e-34	0	23.8	2.8	17.1	0	11.4	0	7.5	0	401080000	14311000	184270000	0	119260000	0	22478000	0	11	1	8	0	6	0	4	657
Q9NVP1;F5H863	ATP-dependent RNA helicase DDX18	DDX18	>sp|Q9NVP1|DDX18_HUMAN ATP-dependent RNA helicase DDX18 OS=Homo sapiens GN=DDX18 PE=1 SV=2;>tr|F5H863|F5H863_HUMAN Uncharacterized protein OS=Homo sapiens GN=DDX18 PE=3 SV=1	1	0	1	0	0	0	0	0	1	0	1	0	0	0	0	0	75.406	670	1.0879e-07	1.5	0	1.5	0	0	0	0	0	11407000	0	7077200	0	0	0	0	0	2	0	1	0	0	0	0	0	659
O00165;E9PIQ7;E9PEY2;Q5VYD6	HCLS1-associated protein X-1	HAX1	>sp|O00165|HAX1_HUMAN HCLS1-associated protein X-1 OS=Homo sapiens GN=HAX1 PE=1 SV=2;>tr|E9PIQ7|E9PIQ7_HUMAN Uncharacterized protein OS=Homo sapiens GN=HAX1 PE=4 SV=1	2	0	1	0	0	0	0	0	2	0	1	0	0	0	0	0	31.62	279	2.3461e-10	8.2	0	3.9	0	0	0	0	0	6588400	0	6161500	0	0	0	0	0	3	0	1	0	0	0	0	0	664
O00483	NADH dehydrogenase [ubiquinone] 1 alpha subcomplex subunit 4	NDUFA4	>sp|O00483|NDUA4_HUMAN NADH dehydrogenase [ubiquinone] 1 alpha subcomplex subunit 4 OS=Homo sapiens GN=NDUFA4 PE=1 SV=1	4	1	2	0	0	0	1	0	4	1	2	0	0	0	1	0	9.3697	81	2.0779e-11	46.9	12.3	22.2	0	0	0	9.9	0	20818000	21630000	12778000	0	0	0	0	0	9	1	6	0	0	0	0	0	672
O00487	26S proteasome non-ATPase regulatory subunit 14	PSMD14	>sp|O00487|PSDE_HUMAN 26S proteasome non-ATPase regulatory subunit 14 OS=Homo sapiens GN=PSMD14 PE=1 SV=1	3	1	0	0	0	1	0	0	3	1	0	0	0	1	0	0	34.577	310	2.7576e-10	17.7	4.2	0	0	0	4.2	0	0	10169000	13245000	0	0	0	5291100	0	0	5	1	0	0	0	1	0	0	673
O00743;B7Z3E2	Serine/threonine-protein phosphatase 6 catalytic subunit	PPP6C	>sp|O00743|PPP6_HUMAN Serine/threonine-protein phosphatase 6 catalytic subunit OS=Homo sapiens GN=PPP6C PE=1 SV=1;>tr|B7Z3E2|B7Z3E2_HUMAN cDNA FLJ50777, highly similar to Serine/threonine-protein phosphatase 6 (EC 3.1.3.16) OS=Homo sapiens PE=2 SV=1	3	0	1	0	1	0	0	0	3	0	1	0	1	0	0	0	35.144	305	4.8749e-09	10.5	0	2.6	0	3.3	0	0	0	8982200	0	858870	0	255750	0	0	0	5	0	1	0	1	0	0	0	677
O15260;Q5T8U7;Q5T8U5;B7Z7A8;F5H7X6;B7Z6A4	Surfeit locus protein 4	SURF4	>sp|O15260|SURF4_HUMAN Surfeit locus protein 4 OS=Homo sapiens GN=SURF4 PE=1 SV=3;>tr|Q5T8U7|Q5T8U7_HUMAN Surfeit 4 OS=Homo sapiens GN=SURF4 PE=2 SV=1;>tr|Q5T8U5|Q5T8U5_HUMAN Surfeit 4 OS=Homo sapiens GN=SURF4 PE=2 SV=1;>tr|B7Z7A8|B7Z7A8_HUMAN Uncharacteri	2	0	1	0	1	0	0	0	2	0	1	0	1	0	0	0	30.394	269	3.5486e-45	11.5	0	3.7	0	6.7	0	0	0	22896000	0	2416400	0	598050	0	0	0	10	0	1	0	1	0	0	0	697
O15511	Actin-related protein 2/3 complex subunit 5	ARPC5	>sp|O15511|ARPC5_HUMAN Actin-related protein 2/3 complex subunit 5 OS=Homo sapiens GN=ARPC5 PE=1 SV=3	0	1	1	1	0	1	0	0	0	1	1	1	0	1	0	0	16.32	151	0.00016666	0	7.9	7.9	7.9	0	7.9	0	0	0	71478000	5723300	5078500	0	11736000	0	0	0	2	2	1	0	1	0	0	701
O43491;E9PHY5;E9PPD9;E9PK52;Q68DV2;E9PII3;B4DHI8;Q6R5J7;E9PMV8;Q6ZSX4;E9PQD2;E9PCC2;E9PIG0;E9PRG1;E9PQN0;E9PPC9;E9PJP4;E9PN54;E9PMG5	Band 4.1-like protein 2	EPB41L2;DKFZp781H1755	>sp|O43491|E41L2_HUMAN Band 4.1-like protein 2 OS=Homo sapiens GN=EPB41L2 PE=1 SV=1;>tr|E9PHY5|E9PHY5_HUMAN Uncharacterized protein OS=Homo sapiens GN=EPB41L2 PE=4 SV=1;>tr|E9PPD9|E9PPD9_HUMAN Uncharacterized protein OS=Homo sapiens GN=EPB41L2 PE=4 SV=1;>t	11	6	9	4	2	3	2	2	10	6	8	3	2	3	2	1	112.59	1005	1.3345e-71	12	7.4	9.1	4.6	2.3	3.9	1.9	1.9	23017000	90795000	39148000	66721000	411030	34862000	471240	8837100	16	8	18	6	2	4	2	3	707
O60832;A8MUT5;C9IYT0	H/ACA ribonucleoprotein complex subunit 4	DKC1	>sp|O60832|DKC1_HUMAN H/ACA ribonucleoprotein complex subunit 4 OS=Homo sapiens GN=DKC1 PE=1 SV=3;>tr|A8MUT5|A8MUT5_HUMAN Uncharacterized protein OS=Homo sapiens GN=DKC1 PE=4 SV=1;>tr|C9IYT0|C9IYT0_HUMAN Uncharacterized protein OS=Homo sapiens GN=DKC1 PE=4	1	0	1	0	2	0	0	0	1	0	1	0	2	0	0	0	57.673	514	4.027e-08	3.9	0	1.9	0	3.9	0	0	0	7054400	0	1353400	0	1560900	0	0	0	1	0	1	0	2	0	0	0	720
O75475	PC4 and SFRS1-interacting protein	PSIP1	>sp|O75475|PSIP1_HUMAN PC4 and SFRS1-interacting protein OS=Homo sapiens GN=PSIP1 PE=1 SV=1	3	0	1	0	0	0	0	0	3	0	1	0	0	0	0	0	60.103	530	9.8635e-07	4.5	0	1.7	0	0	0	0	0	12502000	0	425740	0	0	0	0	0	6	0	1	0	0	0	0	0	728
O75695	Protein XRP2	RP2	>sp|O75695|XRP2_HUMAN Protein XRP2 OS=Homo sapiens GN=RP2 PE=1 SV=4	0	5	1	3	0	2	0	2	0	5	1	3	0	2	0	2	39.641	350	4.4768e-20	0	13.1	2	11.1	0	5.1	0	5.1	0	302330000	15415000	81973000	0	104590000	0	18751000	0	10	1	7	0	4	0	4	737
O75828	Carbonyl reductase [NADPH] 3	CBR3	>sp|O75828|CBR3_HUMAN Carbonyl reductase [NADPH] 3 OS=Homo sapiens GN=CBR3 PE=1 SV=3	2	0	1	0	0	0	0	1	1	0	1	0	0	0	0	0	30.85	277	3.3548e-07	7.6	0	2.9	0	0	0	0	4.7	5608500	0	1816600	0	0	0	0	0	3	0	1	0	0	0	0	0	740
O75955;Q5ST80;B4DVY7;B0V109;A2AB10;A2AB12;B0V2I8;B0S8A9;A2AB13;A2AB09;B0V111;B0S8B0	Flotillin-1	FLOT1	>sp|O75955|FLOT1_HUMAN Flotillin-1 OS=Homo sapiens GN=FLOT1 PE=1 SV=3;>tr|Q5ST80|Q5ST80_HUMAN FLOT1 protein OS=Homo sapiens GN=FLOT1 PE=2 SV=1;>tr|B4DVY7|B4DVY7_HUMAN Uncharacterized protein OS=Homo sapiens GN=FLOT1 PE=2 SV=1;>tr|B0V109|B0V109_HUMAN Flotil	0	1	1	1	0	2	0	0	0	1	1	1	0	1	0	0	47.355	427	4.0775e-10	0	3.3	1.9	2.6	0	4.4	0	0	0	31899000	4848900	18097000	0	15975000	0	0	0	2	2	2	0	2	0	0	744
O76071	Probable cytosolic iron-sulfur protein assembly protein CIAO1	CIAO1	>sp|O76071|CIAO1_HUMAN Probable cytosolic iron-sulfur protein assembly protein CIAO1 OS=Homo sapiens GN=CIAO1 PE=1 SV=1	1	0	2	0	0	0	0	0	1	0	2	0	0	0	0	0	37.84	339	1.5035e-05	2.7	0	5	0	0	0	0	0	1925400	0	4093000	0	0	0	0	0	2	0	2	0	0	0	0	0	746
O94874	E3 UFM1-protein ligase 1	UFL1	>sp|O94874|UFL1_HUMAN E3 UFM1-protein ligase 1 OS=Homo sapiens GN=KIAA0776 PE=1 SV=2	0	0	1	1	0	0	0	0	0	0	1	1	0	0	0	0	89.594	794	0.0011353	0	0	1.3	1	0	0	0	0	0	0	6051700	3980400	0	0	0	0	0	0	1	1	0	0	0	0	750
O95831;E9PMA0;Q2QKE4;Q1L6K6;Q1L6K4	Apoptosis-inducing factor 1, mitochondrial	AIFM1;PDCD8	>sp|O95831|AIFM1_HUMAN Apoptosis-inducing factor 1, mitochondrial OS=Homo sapiens GN=AIFM1 PE=1 SV=1;>tr|E9PMA0|E9PMA0_HUMAN Uncharacterized protein OS=Homo sapiens GN=AIFM1 PE=4 SV=1;>tr|Q2QKE4|Q2QKE4_HUMAN Apoptosis-inducing factor short isoform 1 OS=Hom	12	10	6	6	4	4	1	7	12	10	6	6	4	4	1	7	66.9	613	1.3891e-109	25.1	21.9	10.9	11.1	5.2	7.3	1.8	14.4	244590000	231370000	33978000	132100000	6310200	42965000	199080	63868000	19	15	8	18	5	9	2	15	762
P00491	Purine nucleoside phosphorylase	PNP	>sp|P00491|PNPH_HUMAN Purine nucleoside phosphorylase OS=Homo sapiens GN=PNP PE=1 SV=2	6	0	1	0	0	0	0	0	6	0	1	0	0	0	0	0	32.118	289	1.1077e-38	33.6	0	3.8	0	0	0	0	0	22632000	0	380450	0	0	0	0	0	10	0	1	0	0	0	0	0	767
P02545;Q6UYC3;Q3BDU5;Q5TCJ4;E7EUI9;D6RAQ3;Q5TCI8	Prelamin-A/C;Lamin-A/C	LMNA	>sp|P02545|LMNA_HUMAN Prelamin-A/C OS=Homo sapiens GN=LMNA PE=1 SV=1;>tr|Q6UYC3|Q6UYC3_HUMAN Lamin A/C OS=Homo sapiens GN=LMNA PE=2 SV=1;>tr|Q3BDU5|Q3BDU5_HUMAN Rhabdomyosarcoma antigen MU-RMS-40.12 OS=Homo sapiens GN=LMNA PE=2 SV=1;>tr|Q5TCJ4|Q5TCJ4_HUMAN	1	3	8	2	1	0	1	1	0	2	7	1	0	0	0	0	74.139	664	2.8082e-27	1.2	5.3	12.5	3.2	1.2	0	1.2	1.2	0	24320000	43734000	32487000	0	0	0	0	0	3	10	1	0	0	0	0	778
P04080;Q76LA1	Cystatin-B	CSTB	>sp|P04080|CYTB_HUMAN Cystatin-B OS=Homo sapiens GN=CSTB PE=1 SV=2;>tr|Q76LA1|Q76LA1_HUMAN CSTB protein OS=Homo sapiens GN=CSTB PE=2 SV=1	2	0	1	0	0	0	0	0	2	0	1	0	0	0	0	0	11.139	98	5.9915e-09	24.5	0	12.2	0	0	0	0	0	8436200	0	6255200	0	0	0	0	0	4	0	5	0	0	0	0	0	781
P04637;E7EQX7;E7ESS1;E7EMR6;E9PCY9	Cellular tumor antigen p53	TP53	>sp|P04637|P53_HUMAN Cellular tumor antigen p53 OS=Homo sapiens GN=TP53 PE=1 SV=4;>tr|E7EQX7|E7EQX7_HUMAN Cellular tumor antigen p53 OS=Homo sapiens GN=TP53 PE=3 SV=1;>tr|E7ESS1|E7ESS1_HUMAN Cellular tumor antigen p53 OS=Homo sapiens GN=TP53 PE=3 SV=1;>tr|	0	1	1	0	0	0	0	0	0	1	1	0	0	0	0	0	43.653	393	3.1411e-05	0	4.8	2.3	0	0	0	0	0	0	6701400	3609400	0	0	0	0	0	0	1	1	0	0	0	0	0	788
P06241;E1P556;B3KPS6;Q5R3A8;E5RFS5;E5RIX5;E5RH71;E5RGT0;E5RFM0;E5RI25;E5RGM6;E5RHX7;E5RHF7;E5RFM4;E5RK23;E5RFM6;E5RJX7;E7EN21;Q573B4;P06239;B3KUV3	Tyrosine-protein kinase Fyn	FYN	>sp|P06241|FYN_HUMAN Tyrosine-protein kinase Fyn OS=Homo sapiens GN=FYN PE=1 SV=3;>tr|E1P556|E1P556_HUMAN FYN oncogene related to SRC, FGR, YES, isoform CRA_b OS=Homo sapiens GN=FYN PE=4 SV=1;>tr|B3KPS6|B3KPS6_HUMAN Uncharacterized protein OS=Homo sapiens	1	8	4	8	1	5	0	4	0	4	1	5	0	1	0	1	60.761	537	2.191e-84	1.5	17.9	8.4	15.1	1.9	10.2	0	7.8	0	167190000	2875600	99610000	0	26312000	0	1471600	0	6	1	9	0	2	0	1	802
P07686;Q5URX0	Beta-hexosaminidase subunit beta;Beta-hexosaminidase subunit beta chain B;Beta-hexosaminidase subunit beta chain A	HEXB	>sp|P07686|HEXB_HUMAN Beta-hexosaminidase subunit beta OS=Homo sapiens GN=HEXB PE=1 SV=3;>tr|Q5URX0|Q5URX0_HUMAN ENC-1AS OS=Homo sapiens GN=HEXB PE=2 SV=1	1	0	2	0	0	0	0	0	1	0	2	0	0	0	0	0	63.111	556	3.4306e-07	1.8	0	3.6	0	0	0	0	0	1520300	0	4163700	0	0	0	0	0	1	0	2	0	0	0	0	0	815
P07948;E5RJ37;P08631;A8K4G3	Tyrosine-protein kinase Lyn	LYN	>sp|P07948|LYN_HUMAN Tyrosine-protein kinase Lyn OS=Homo sapiens GN=LYN PE=1 SV=3	1	15	3	9	1	11	0	5	0	14	3	8	1	10	0	4	58.573	512	3.4988e-131	1.6	36.9	6.4	20.9	1.4	26.4	0	14.5	20932000	858710000	19331000	296480000	668310	332710000	0	48039000	2	28	5	16	1	23	0	9	822
P08670;B0YJC4;F5H288;B0YJC5;Q5JVS8;P17661;Q53SB5;P41219;E9PNE8;P14136;E9PAX3;B4E192	Vimentin	VIM	>sp|P08670|VIME_HUMAN Vimentin OS=Homo sapiens GN=VIM PE=1 SV=4;>tr|B0YJC4|B0YJC4_HUMAN Uncharacterized protein OS=Homo sapiens GN=VIM PE=3 SV=1;>tr|F5H288|F5H288_HUMAN Uncharacterized protein OS=Homo sapiens GN=VIM PE=3 SV=1	35	43	23	39	39	27	13	33	31	38	18	36	35	24	11	29	53.651	466	0	76.6	83.7	43.3	76.8	70	49.6	26	60.7	4475500000	15628000000	2962900000	10532000000	1828300000	2580400000	722800000	1091900000	86	124	79	98	100	58	30	68	827
P10586;Q5T019;Q5T020;A2A437	Receptor-type tyrosine-protein phosphatase F	PTPRF	>sp|P10586|PTPRF_HUMAN Receptor-type tyrosine-protein phosphatase F OS=Homo sapiens GN=PTPRF PE=1 SV=2	5	0	0	1	1	0	0	0	5	0	0	1	1	0	0	0	212.88	1907	1.6204e-25	3	0	0	0.8	0.5	0	0	0	6746600	0	0	56893000	393420	0	0	0	6	0	0	1	2	0	0	0	842
P10619;Q5JZH0;Q5JZG9	Lysosomal protective protein;Lysosomal protective protein 32 kDa chain;Lysosomal protective protein 20 kDa chain	CTSA	>sp|P10619|PPGB_HUMAN Lysosomal protective protein OS=Homo sapiens GN=CTSA PE=1 SV=2	5	2	1	0	0	0	0	0	5	2	1	0	0	0	0	0	54.465	480	3.6105e-38	11.7	3.8	1.7	0	0	0	0	0	35264000	32503000	24047000	0	0	0	0	0	9	2	2	0	0	0	0	0	844
P11233;B4E040;Q6ZS74;P11234;Q53T32;C9JPE8;C9JQB3;C9J6B1;C9JYR1	Ras-related protein Ral-A	RALA	>sp|P11233|RALA_HUMAN Ras-related protein Ral-A OS=Homo sapiens GN=RALA PE=1 SV=1	3	5	2	2	1	5	0	1	3	5	2	2	1	5	0	1	23.567	206	5.8683e-40	19.4	27.2	9.7	11.7	7.3	27.2	0	7.3	16592000	537890000	4510800	59557000	2120600	222090000	0	16757000	6	11	2	3	2	10	0	2	849
P11717	Cation-independent mannose-6-phosphate receptor	IGF2R	>sp|P11717|MPRI_HUMAN Cation-independent mannose-6-phosphate receptor OS=Homo sapiens GN=IGF2R PE=1 SV=3	93	35	31	70	17	0	0	0	93	35	31	70	17	0	0	0	274.37	2491	0	44.8	15.9	12.8	36.2	7.3	0	0	0	3243100000	4775500000	1358900000	6818100000	12230000	0	0	0	407	64	79	140	25	0	0	0	853
P12235	ADP/ATP translocase 1	SLC25A4	>sp|P12235|ADT1_HUMAN ADP/ATP translocase 1 OS=Homo sapiens GN=SLC25A4 PE=1 SV=4	11	8	4	6	10	6	0	8	3	2	0	0	3	1	0	0	33.064	298	8.1989e-117	35.2	26.5	11.1	25.5	40.6	20.8	0	30.2	17501000	20877000	0	0	3870800	5100400	0	0	5	2	0	0	5	1	0	0	858
P12931	Proto-oncogene tyrosine-protein kinase Src	SRC	>sp|P12931|SRC_HUMAN Proto-oncogene tyrosine-protein kinase Src OS=Homo sapiens GN=SRC PE=1 SV=3	1	5	2	4	1	3	0	3	0	1	1	0	0	0	0	0	59.834	536	2.3569e-20	1.5	8.6	3.4	7.8	1.9	5.4	0	6	0	30415000	1044600	0	0	0	0	0	0	2	1	0	0	0	0	0	865
P13861;Q9BUB1;C9J830	cAMP-dependent protein kinase type II-alpha regulatory subunit	PRKAR2A	>sp|P13861|KAP2_HUMAN cAMP-dependent protein kinase type II-alpha regulatory subunit OS=Homo sapiens GN=PRKAR2A PE=1 SV=2;>tr|Q9BUB1|Q9BUB1_HUMAN PRKAR2A protein OS=Homo sapiens GN=PRKAR2A PE=2 SV=1	1	1	4	0	0	0	0	0	1	1	4	0	0	0	0	0	45.518	404	5.4234e-13	2.7	3	9.9	0	0	0	0	0	2346900	4880000	36321000	0	0	0	0	0	1	1	6	0	0	0	0	0	873
P14923;C9JKY1;C9JK18;C9J826;C9JTX4;P35222;E7ERS9;C9JPI2	Junction plakoglobin	JUP	>sp|P14923|PLAK_HUMAN Junction plakoglobin OS=Homo sapiens GN=JUP PE=1 SV=3	15	10	4	11	19	10	0	3	9	6	1	7	10	5	0	2	81.744	745	2.54e-228	25.2	18.4	5.4	18.4	31.8	17.3	0	5.9	155340000	220590000	4076800	207400000	71215000	82270000	0	7222600	32	10	1	15	52	8	0	2	879
P16278;E7EQ29;C9J4G9;C9J539;C9JWX1;C9JF15	Beta-galactosidase	GLB1	>sp|P16278|BGAL_HUMAN Beta-galactosidase OS=Homo sapiens GN=GLB1 PE=1 SV=2;>tr|E7EQ29|E7EQ29_HUMAN Uncharacterized protein OS=Homo sapiens GN=GLB1 PE=4 SV=1	11	9	3	6	0	0	0	1	11	9	3	6	0	0	0	1	76.074	677	7.2726e-69	20.1	18.2	5.8	13.6	0	0	0	2.1	428640000	510250000	45830000	253990000	0	0	0	650170	18	15	9	12	0	0	0	1	885
P17612;B7Z708	cAMP-dependent protein kinase catalytic subunit alpha	PRKACA	>sp|P17612|KAPCA_HUMAN cAMP-dependent protein kinase catalytic subunit alpha OS=Homo sapiens GN=PRKACA PE=1 SV=2;>tr|B7Z708|B7Z708_HUMAN Uncharacterized protein OS=Homo sapiens GN=PRKACA PE=2 SV=1	1	0	0	1	0	0	0	0	1	0	0	1	0	0	0	0	40.589	351	1.3057e-05	3.4	0	0	2.3	0	0	0	0	646370	0	0	5986200	0	0	0	0	1	0	0	1	0	0	0	0	890
P17858;F5H3H2;E9PDI3	6-phosphofructokinase, liver type	PFKL	>sp|P17858|K6PL_HUMAN 6-phosphofructokinase, liver type OS=Homo sapiens GN=PFKL PE=1 SV=6;>tr|F5H3H2|F5H3H2_HUMAN Uncharacterized protein OS=Homo sapiens GN=PFKL PE=4 SV=1	6	0	0	1	3	0	0	0	5	0	0	1	3	0	0	0	85.018	780	3.166e-32	9.5	0	0	1.9	4.7	0	0	0	74629000	0	0	1411100	7158700	0	0	0	7	0	0	1	4	0	0	0	893
P18077;C9K025	60S ribosomal protein L35a	RPL35A	>sp|P18077|RL35A_HUMAN 60S ribosomal protein L35a OS=Homo sapiens GN=RPL35A PE=1 SV=2;>tr|C9K025|C9K025_HUMAN Uncharacterized protein OS=Homo sapiens GN=RPL35A PE=4 SV=1	4	3	2	0	2	2	0	0	4	3	2	0	2	2	0	0	12.538	110	2.0101e-15	29.1	25.5	16.4	0	14.5	17.3	0	0	50114000	48062000	4967000	0	3382400	8022600	0	0	7	6	2	0	2	3	0	0	895
P19086	Guanine nucleotide-binding protein G(z) subunit alpha	GNAZ	>sp|P19086|GNAZ_HUMAN Guanine nucleotide-binding protein G(z) subunit alpha OS=Homo sapiens GN=GNAZ PE=2 SV=3	0	1	1	1	0	0	0	0	0	1	1	1	0	0	0	0	40.923	355	3.3275e-06	0	4.2	3.1	4.2	0	0	0	0	0	7462600	1023400	4719500	0	0	0	0	0	1	2	1	0	0	0	0	902
P19623	Spermidine synthase	SRM	>sp|P19623|SPEE_HUMAN Spermidine synthase OS=Homo sapiens GN=SRM PE=1 SV=1	2	0	1	0	0	0	0	0	2	0	1	0	0	0	0	0	33.824	302	1.0204e-07	11.3	0	5.6	0	0	0	0	0	4610400	0	779030	0	0	0	0	0	3	0	3	0	0	0	0	0	905
P20700;E9PBF6	Lamin-B1	LMNB1	>sp|P20700|LMNB1_HUMAN Lamin-B1 OS=Homo sapiens GN=LMNB1 PE=1 SV=2;>tr|E9PBF6|E9PBF6_HUMAN Uncharacterized protein OS=Homo sapiens GN=LMNB1 PE=3 SV=1	2	13	13	4	3	4	9	5	1	12	12	3	2	4	8	4	66.408	586	8.648e-196	3.1	24.4	21.3	10.2	5.1	7.8	16	11.9	33188000	390440000	160730000	119260000	2671700	54502000	59016000	31379000	7	16	26	12	4	8	16	9	910
P21912	Succinate dehydrogenase [ubiquinone] iron-sulfur subunit, mitochondrial	SDHB	>sp|P21912|DHSB_HUMAN Succinate dehydrogenase [ubiquinone] iron-sulfur subunit, mitochondrial OS=Homo sapiens GN=SDHB PE=1 SV=3	2	0	0	1	0	0	0	0	2	0	0	1	0	0	0	0	31.629	280	3.2067e-11	5.7	0	0	5	0	0	0	0	5718600	0	0	3628300	0	0	0	0	2	0	0	1	0	0	0	0	913
P22087;A6NHQ2	rRNA 2-O-methyltransferase fibrillarin	FBL	>sp|P22087|FBRL_HUMAN rRNA 2-O-methyltransferase fibrillarin OS=Homo sapiens GN=FBL PE=1 SV=2	5	1	0	0	0	0	0	0	5	1	0	0	0	0	0	0	33.784	321	6.9651e-13	19.9	3.1	0	0	0	0	0	0	11388000	7079600	0	0	0	0	0	0	7	1	0	0	0	0	0	0	916
P24752	Acetyl-CoA acetyltransferase, mitochondrial	ACAT1	>sp|P24752|THIL_HUMAN Acetyl-CoA acetyltransferase, mitochondrial OS=Homo sapiens GN=ACAT1 PE=1 SV=1	1	0	1	0	0	0	0	0	1	0	1	0	0	0	0	0	45.199	427	4.5928e-05	3	0	2.1	0	0	0	0	0	13883000	0	1046800	0	0	0	0	0	2	0	1	0	0	0	0	0	935
P25398	40S ribosomal protein S12	RPS12	>sp|P25398|RS12_HUMAN 40S ribosomal protein S12 OS=Homo sapiens GN=RPS12 PE=1 SV=3	6	2	1	1	5	2	0	0	6	2	1	1	5	2	0	0	14.515	132	2.6062e-38	53.8	13.6	7.6	7.6	40.2	13.6	0	0	169540000	283840000	26939000	5948500	25838000	134410000	0	0	21	6	2	2	13	5	0	0	937
P25787;C9JCK5;Q6MZI6	Proteasome subunit alpha type-2	PSMA2	>sp|P25787|PSA2_HUMAN Proteasome subunit alpha type-2 OS=Homo sapiens GN=PSMA2 PE=1 SV=2	6	1	0	0	1	0	0	0	6	1	0	0	1	0	0	0	25.898	234	1.4136e-61	38.5	4.7	0	0	9	0	0	0	51964000	5003300	0	0	324570	0	0	0	10	1	0	0	1	0	0	0	942
P26038;B7Z4C7	Moesin	MSN	>sp|P26038|MOES_HUMAN Moesin OS=Homo sapiens GN=MSN PE=1 SV=3	6	1	1	2	0	2	0	5	2	0	1	1	0	0	0	1	67.819	577	2.8254e-17	9.2	1.2	1.4	2.9	0	2.8	0	6.1	15490000	0	660570	11401000	0	0	0	4076800	2	0	1	1	0	0	0	1	945
P27695;Q5TZP7	DNA-(apurinic or apyrimidinic site) lyase;DNA-(apurinic or apyrimidinic site) lyase, mitochondrial	APEX1	>sp|P27695|APEX1_HUMAN DNA-(apurinic or apyrimidinic site) lyase OS=Homo sapiens GN=APEX1 PE=1 SV=2;>tr|Q5TZP7|Q5TZP7_HUMAN APEX nuclease (Multifunctional DNA repair enzyme) 1 OS=Homo sapiens GN=APEX1 PE=2 SV=1	6	0	1	0	0	0	0	0	6	0	1	0	0	0	0	0	35.554	318	8.645e-13	27	0	2.8	0	0	0	0	0	19898000	0	841510	0	0	0	0	0	10	0	1	0	0	0	0	0	955
P28066;B4E2V4	Proteasome subunit alpha type-5	PSMA5	>sp|P28066|PSA5_HUMAN Proteasome subunit alpha type-5 OS=Homo sapiens GN=PSMA5 PE=1 SV=3;>tr|B4E2V4|B4E2V4_HUMAN Proteasome (Prosome, macropain) subunit, alpha type, 5, isoform CRA_c OS=Homo sapiens GN=PSMA5 PE=2 SV=1	8	1	1	0	3	0	0	0	8	1	1	0	3	0	0	0	26.411	241	5.6444e-45	43.2	3.3	4.1	0	14.9	0	0	0	73174000	24874000	1648500	0	3648400	0	0	0	16	1	1	0	4	0	0	0	958
P29992;B1ALW3;O95837	Guanine nucleotide-binding protein subunit alpha-11	GNA11	>sp|P29992|GNA11_HUMAN Guanine nucleotide-binding protein subunit alpha-11 OS=Homo sapiens GN=GNA11 PE=1 SV=2	0	10	7	3	0	6	0	2	0	7	4	2	0	4	0	0	42.123	359	2.7455e-59	0	35.1	18.7	11.1	0	20.6	0	5.6	0	602000000	45082000	97842000	0	157830000	0	8978400	0	16	9	4	0	12	0	2	968
P33176;Q12840;O60282;E9PET8;B4DS27;C9JWB9	Kinesin-1 heavy chain	KIF5B	>sp|P33176|KINH_HUMAN Kinesin-1 heavy chain OS=Homo sapiens GN=KIF5B PE=1 SV=1	20	0	1	0	2	0	0	0	20	0	1	0	2	0	0	0	109.68	963	3.6931e-270	25.2	0	1	0	2.7	0	0	0	65022000	0	1254500	0	614600	0	0	0	29	0	1	0	3	0	0	0	990
P33316	Deoxyuridine 5-triphosphate nucleotidohydrolase, mitochondrial	DUT	>sp|P33316|DUT_HUMAN Deoxyuridine 5-triphosphate nucleotidohydrolase, mitochondrial OS=Homo sapiens GN=DUT PE=1 SV=3	7	0	1	0	0	0	0	0	7	0	1	0	0	0	0	0	26.706	252	8.8209e-61	34.9	0	3.2	0	0	0	0	0	34160000	0	4067700	0	0	0	0	0	15	0	1	0	0	0	0	0	991
P35998;B7Z5E2;C9JLS9	26S protease regulatory subunit 7	PSMC2	>sp|P35998|PRS7_HUMAN 26S protease regulatory subunit 7 OS=Homo sapiens GN=PSMC2 PE=1 SV=3	7	0	2	1	3	0	0	0	7	0	2	1	3	0	0	0	48.633	433	2.7614e-30	18	0	4.8	2.5	7.2	0	0	0	63472000	0	4281400	11543000	2721800	0	0	0	11	0	2	1	3	0	0	0	1003
P36873;E9PDP1;E7ETD8;F5H037;F5H1L6	Serine/threonine-protein phosphatase PP1-gamma catalytic subunit;Serine/threonine-protein phosphatase	PPP1CC;PPP1CA;PPP1CB	>sp|P36873|PP1G_HUMAN Serine/threonine-protein phosphatase PP1-gamma catalytic subunit OS=Homo sapiens GN=PPP1CC PE=1 SV=1;>tr|E9PDP1|E9PDP1_HUMAN Serine/threonine-protein phosphatase OS=Homo sapiens GN=PPP1CA PE=3 SV=2;>tr|E7ETD8|E7ETD8_HUMAN Serine/threo	10	6	1	6	3	3	0	4	2	2	1	2	1	2	0	1	36.983	323	9.081e-205	37.5	18.9	3.1	26	11.8	11.8	0	16.1	51763000	323000000	11505000	170540000	8521000	75291000	0	42607000	21	11	6	15	9	6	0	8	1005
P38919;E9PBH4;C9JUF0	Eukaryotic initiation factor 4A-III	EIF4A3	>sp|P38919|IF4A3_HUMAN Eukaryotic initiation factor 4A-III OS=Homo sapiens GN=EIF4A3 PE=1 SV=4	5	1	7	1	3	1	2	1	4	0	7	0	2	0	1	0	46.871	411	1.5583e-46	14.4	2.2	15.1	3.9	9.5	2.2	4.9	3.9	31592000	0	30557000	0	1399500	0	797240	0	6	0	10	0	3	0	10	0	1011
P42166	Lamina-associated polypeptide 2, isoform alpha;Thymopoietin;Thymopentin	TMPO	>sp|P42166|LAP2A_HUMAN Lamina-associated polypeptide 2, isoform alpha OS=Homo sapiens GN=TMPO PE=1 SV=2	4	4	2	3	6	6	0	4	1	1	0	0	0	1	0	0	75.491	694	9.4149e-78	7.8	7.6	4	6.9	15.3	13.3	0	9.2	4406400	27738000	0	0	0	9133000	0	0	1	2	0	0	0	1	0	0	1023
P42677;Q5T4L6;Q5T4L4	40S ribosomal protein S27	RPS27	>sp|P42677|RS27_HUMAN 40S ribosomal protein S27 OS=Homo sapiens GN=RPS27 PE=1 SV=3;>tr|Q5T4L6|Q5T4L6_HUMAN HCG1996850 OS=Homo sapiens GN=RPS27 PE=3 SV=1;>tr|Q5T4L4|Q5T4L4_HUMAN Ribosomal protein S27 OS=Homo sapiens GN=RPS27 PE=4 SV=1	5	2	2	2	3	1	0	2	3	1	1	1	1	1	0	0	9.461	84	3.5977e-32	40.5	29.8	22.6	25	38.1	13.1	0	25	159910000	410110000	48468000	106860000	16828000	83721000	0	48969000	19	7	2	3	6	2	0	4	1028
P45880;B4DKM5;Q5JSD1;Q5JSD2;A2A3S1	Voltage-dependent anion-selective channel protein 2	VDAC2	>sp|P45880|VDAC2_HUMAN Voltage-dependent anion-selective channel protein 2 OS=Homo sapiens GN=VDAC2 PE=1 SV=2;>tr|B4DKM5|B4DKM5_HUMAN Uncharacterized protein OS=Homo sapiens GN=VDAC2 PE=2 SV=1;>tr|Q5JSD1|Q5JSD1_HUMAN Uncharacterized protein (Fragment) OS=H	7	6	3	7	6	6	3	5	7	6	3	7	6	6	3	5	31.566	294	2.0201e-144	31.6	24.1	13.3	25.5	24.1	24.1	11.9	20.4	48808000	708660000	69855000	251760000	22999000	215350000	29088000	73664000	13	11	18	13	16	10	3	10	1035
P45973	Chromobox protein homolog 5	CBX5	>sp|P45973|CBX5_HUMAN Chromobox protein homolog 5 OS=Homo sapiens GN=CBX5 PE=1 SV=1	0	1	1	0	0	0	0	0	0	1	1	0	0	0	0	0	22.225	191	8.8149e-05	0	5.8	5.8	0	0	0	0	0	0	5437100	18166000	0	0	0	0	0	0	1	2	0	0	0	0	0	1036
P46778;Q6IAX2	60S ribosomal protein L21	RPL21	>sp|P46778|RL21_HUMAN 60S ribosomal protein L21 OS=Homo sapiens GN=RPL21 PE=1 SV=2;>tr|Q6IAX2|Q6IAX2_HUMAN RPL21 protein OS=Homo sapiens GN=RPL21 PE=2 SV=1	8	3	0	0	3	2	0	0	8	3	0	0	3	2	0	0	18.565	160	4.1127e-48	41.2	22.5	0	0	25	18.1	0	0	147960000	203020000	0	0	17781000	63278000	0	0	16	5	0	0	5	3	0	0	1041
P46821;D6RA32;D6RA40;D6RGJ3;D6RCL2	Microtubule-associated protein 1B;MAP1 light chain LC1	MAP1B	>sp|P46821|MAP1B_HUMAN Microtubule-associated protein 1B OS=Homo sapiens GN=MAP1B PE=1 SV=2	16	0	1	0	5	0	0	0	16	0	1	0	5	0	0	0	270.63	2468	3.3186e-70	8.3	0	0.5	0	2.4	0	0	0	17803000	0	715690	0	2928500	0	0	0	36	0	1	0	7	0	0	0	1044
P46940;F5H7A1;Q13576;E7EWC2;F5H7S7;E9PDT6	Ras GTPase-activating-like protein IQGAP1	IQGAP1	>sp|P46940|IQGA1_HUMAN Ras GTPase-activating-like protein IQGAP1 OS=Homo sapiens GN=IQGAP1 PE=1 SV=1;>tr|F5H7A1|F5H7A1_HUMAN Uncharacterized protein OS=Homo sapiens GN=IQGAP1 PE=4 SV=1	29	0	0	1	6	0	0	0	28	0	0	1	6	0	0	0	189.25	1657	3.7972e-202	24.1	0	0	1.1	4	0	0	0	97063000	0	0	6554400	1453400	0	0	0	50	0	0	1	8	0	0	0	1046
P48556	26S proteasome non-ATPase regulatory subunit 8	PSMD8	>sp|P48556|PSMD8_HUMAN 26S proteasome non-ATPase regulatory subunit 8 OS=Homo sapiens GN=PSMD8 PE=1 SV=2	4	2	1	0	0	1	0	0	4	2	1	0	0	1	0	0	39.611	350	5.6547e-56	11.7	6.6	2.6	0	0	4.3	0	0	26378000	21775000	2544500	0	0	2937300	0	0	7	4	1	0	0	1	0	0	1053
P49720	Proteasome subunit beta type-3	PSMB3	>sp|P49720|PSB3_HUMAN Proteasome subunit beta type-3 OS=Homo sapiens GN=PSMB3 PE=1 SV=2	2	0	0	1	0	0	0	0	2	0	0	1	0	0	0	0	22.949	205	5.0241e-28	12.2	0	0	7.3	0	0	0	0	15695000	0	0	7869100	0	0	0	0	5	0	0	1	0	0	0	0	1066
P50148;B1AM21	Guanine nucleotide-binding protein G(q) subunit alpha	GNAQ	>sp|P50148|GNAQ_HUMAN Guanine nucleotide-binding protein G(q) subunit alpha OS=Homo sapiens GN=GNAQ PE=1 SV=4	0	5	4	2	0	3	0	2	0	2	1	1	0	1	0	0	42.142	359	1.8646e-52	0	16.4	10.9	5.3	0	12	0	5.6	0	30423000	747480	2146000	0	9982900	0	0	0	3	1	1	0	1	0	0	1074
P54289;E7ERK3;B7Z658	Voltage-dependent calcium channel subunit alpha-2/delta-1;Voltage-dependent calcium channel subunit alpha-2-1;Voltage-dependent calcium channel subunit delta-1	CACNA2D1	>sp|P54289|CA2D1_HUMAN Voltage-dependent calcium channel subunit alpha-2/delta-1 OS=Homo sapiens GN=CACNA2D1 PE=1 SV=3	0	8	2	6	0	5	0	0	0	8	2	6	0	5	0	0	124.57	1103	4.1074e-48	0	8.4	2.4	8.3	0	6.4	0	0	0	290730000	5357600	114870000	0	77697000	0	0	0	15	8	10	0	8	0	0	1099
P54819;E7EWH4	Adenylate kinase 2, mitochondrial	AK2	>sp|P54819|KAD2_HUMAN Adenylate kinase 2, mitochondrial OS=Homo sapiens GN=AK2 PE=1 SV=2;>tr|E7EWH4|E7EWH4_HUMAN Uncharacterized protein OS=Homo sapiens GN=AK2 PE=3 SV=1	5	0	1	0	0	0	0	0	5	0	1	0	0	0	0	0	26.477	239	3.4972e-15	28.9	0	5.4	0	0	0	0	0	25388000	0	797280	0	0	0	0	0	9	0	4	0	0	0	0	0	1104
P60903	Protein S100-A10	S100A10	>sp|P60903|S10AA_HUMAN Protein S100-A10 OS=Homo sapiens GN=S100A10 PE=1 SV=2	1	2	0	0	0	1	0	0	1	2	0	0	0	1	0	0	11.203	97	2.5895e-05	18.6	24.7	0	0	0	17.5	0	0	359040	23598000	0	0	0	3824100	0	0	1	1	0	0	0	1	0	0	1125
P61221;D6R9I9;D6RGF4;Q8LPJ4	ATP-binding cassette sub-family E member 1	ABCE1	>sp|P61221|ABCE1_HUMAN ATP-binding cassette sub-family E member 1 OS=Homo sapiens GN=ABCE1 PE=1 SV=1;>tr|D6R9I9|D6R9I9_HUMAN Uncharacterized protein OS=Homo sapiens GN=ABCE1 PE=4 SV=1	39	30	28	33	1	0	0	1	39	30	28	33	1	0	0	1	67.314	599	0	63.1	47.9	50.4	62.4	2	0	0	2	88885000000	45550000000	14261000000	39491000000	571040	0	0	6721000	290	170	111	138	1	0	0	2	1137
P61225;P10114;Q9Y3L5;F6U784	Ras-related protein Rap-2b	RAP2B	>sp|P61225|RAP2B_HUMAN Ras-related protein Rap-2b OS=Homo sapiens GN=RAP2B PE=1 SV=1	1	3	1	2	1	1	0	0	1	3	1	2	1	1	0	0	20.504	183	2.3444e-17	6.6	20.8	6	12.6	6.6	6.6	0	0	2628500	176830000	23310000	33453000	590260	45122000	0	0	2	4	2	3	2	3	0	0	1138
P61604;B8ZZL8;B8ZZ54	10 kDa heat shock protein, mitochondrial	HSPE1	>sp|P61604|CH10_HUMAN 10 kDa heat shock protein, mitochondrial OS=Homo sapiens GN=HSPE1 PE=1 SV=2;>tr|B8ZZL8|B8ZZL8_HUMAN Heat shock 10kDa protein 1 (Chaperonin 10), isoform CRA_b OS=Homo sapiens GN=HSPE1 PE=3 SV=1	3	2	6	0	0	2	3	0	3	2	6	0	0	2	3	0	10.932	102	6.705e-33	35.3	16.7	48	0	0	14.7	24.5	0	10195000	50426000	68169000	0	0	12955000	32592000	0	6	5	13	0	0	2	6	0	1146
P62140;C9JP48;C9J9S3	Serine/threonine-protein phosphatase PP1-beta catalytic subunit;Serine/threonine-protein phosphatase	PPP1CB	>sp|P62140|PP1B_HUMAN Serine/threonine-protein phosphatase PP1-beta catalytic subunit OS=Homo sapiens GN=PPP1CB PE=1 SV=3;>tr|C9JP48|C9JP48_HUMAN Serine/threonine-protein phosphatase OS=Homo sapiens GN=PPP1CB PE=3 SV=1;>tr|C9J9S3|C9J9S3_HUMAN Serine/threon	8	6	2	5	2	1	0	4	1	2	2	1	0	0	0	1	37.186	327	1.5331e-155	29.4	19.9	7	22.3	7.3	5.8	0	15.6	3662100	31547000	13837000	20188000	0	0	0	7080200	2	3	2	2	0	0	0	3	1155
P62273;A8MZ73	40S ribosomal protein S29	RPS29	>sp|P62273|RS29_HUMAN 40S ribosomal protein S29 OS=Homo sapiens GN=RPS29 PE=1 SV=2;>tr|A8MZ73|A8MZ73_HUMAN Ribosomal protein S29 OS=Homo sapiens GN=RPS29 PE=3 SV=1	2	0	0	2	0	0	0	0	2	0	0	2	0	0	0	0	6.6767	56	3.8717e-05	33.9	0	0	33.9	0	0	0	0	22698000	0	0	11194000	0	0	0	0	6	0	0	1	0	0	0	0	1162
P62306	Small nuclear ribonucleoprotein F	SNRPF	>sp|P62306|RUXF_HUMAN Small nuclear ribonucleoprotein F OS=Homo sapiens GN=SNRPF PE=1 SV=1	0	2	2	0	0	0	1	0	0	2	2	0	0	0	1	0	9.7251	86	1.5893e-33	0	31.4	24.4	0	0	0	15.1	0	0	37968000	27871000	0	0	0	742050	0	0	3	9	0	0	0	6	0	1166
P62851;E9PPT4;E9PK60;E9PQK3	40S ribosomal protein S25	RPS25	>sp|P62851|RS25_HUMAN 40S ribosomal protein S25 OS=Homo sapiens GN=RPS25 PE=1 SV=1	6	5	2	3	5	3	0	2	6	5	2	3	5	3	0	2	13.742	125	1.2644e-27	39.2	35.2	13.6	24	29.6	22.4	0	15.2	238680000	737310000	81855000	72654000	37216000	280700000	0	26114000	16	9	3	5	12	6	0	2	1174
P62873;B1AKQ9;B1AKQ8;B1AKQ7;B3KVK2	Guanine nucleotide-binding protein G(I)/G(S)/G(T) subunit beta-1	GNB1	>sp|P62873|GBB1_HUMAN Guanine nucleotide-binding protein G(I)/G(S)/G(T) subunit beta-1 OS=Homo sapiens GN=GNB1 PE=1 SV=3;>tr|B1AKQ9|B1AKQ9_HUMAN Guanine nucleotide binding protein (G protein), beta polypeptide 1 (Fragment) OS=Homo sapiens GN=GNB1 PE=4 SV=1	8	6	3	11	7	6	4	12	3	1	1	8	2	2	2	6	37.377	340	0	25.6	18.5	9.4	33.8	22.1	16.5	11.5	48.2	191290000	4399900000	923590000	2465000000	61479000	2192800000	242390000	509060000	24	19	32	27	19	14	8	32	1176
P63167;Q6FGH9;Q96FJ2	Dynein light chain 1, cytoplasmic;Dynein light chain 2, cytoplasmic	DYNLL1;DNCL1;DYNLL2	>sp|P63167|DYL1_HUMAN Dynein light chain 1, cytoplasmic OS=Homo sapiens GN=DYNLL1 PE=1 SV=1;>tr|Q6FGH9|Q6FGH9_HUMAN DNCL1 protein OS=Homo sapiens GN=DNCL1 PE=2 SV=1;>sp|Q96FJ2|DYL2_HUMAN Dynein light chain 2, cytoplasmic OS=Homo sapiens GN=DYNLL2 PE=1 SV=1	3	1	0	0	0	1	0	0	3	1	0	0	0	1	0	0	10.366	89	2.6383e-95	49.4	12.4	0	0	0	12.4	0	0	13016000	32062000	0	0	0	6687800	0	0	6	2	0	0	0	1	0	0	1186
P63218	Guanine nucleotide-binding protein G(I)/G(S)/G(O) subunit gamma-5	GNG5	>sp|P63218|GBG5_HUMAN Guanine nucleotide-binding protein G(I)/G(S)/G(O) subunit gamma-5 OS=Homo sapiens GN=GNG5 PE=1 SV=3	1	3	3	1	0	2	2	0	1	3	3	1	0	2	2	0	7.3184	68	8.2264e-11	13.2	38.2	29.4	13.2	0	27.9	16.2	0	315290	220150000	19708000	10876000	0	92504000	3189400	0	1	4	3	3	0	7	5	0	1188
Q01484	Ankyrin-2	ANK2	>sp|Q01484|ANK2_HUMAN Ankyrin-2 OS=Homo sapiens GN=ANK2 PE=1 SV=3	1	0	1	0	0	0	0	0	0	0	1	0	0	0	0	0	430.25	3924	0.00019729	0.3	0	0.4	0	0	0	0	0	2037500	0	7862000	0	0	0	0	0	2	0	1	0	0	0	0	0	1218
Q03252	Lamin-B2	LMNB2	>sp|Q03252|LMNB2_HUMAN Lamin-B2 OS=Homo sapiens GN=LMNB2 PE=1 SV=3	1	2	9	2	1	0	3	1	0	1	8	1	0	0	2	0	67.688	600	3.2271e-25	1.3	2.8	16.3	3.7	1.3	0	5.7	1.3	0	553350	31857000	1126900	0	0	8791300	0	0	1	14	1	0	0	4	0	1230
Q04917;A2IDB2;A2IDB1	14-3-3 protein eta	YWHAH	>sp|Q04917|1433F_HUMAN 14-3-3 protein eta OS=Homo sapiens GN=YWHAH PE=1 SV=4	9	4	2	1	3	3	0	3	6	1	2	0	0	1	0	0	28.218	246	2.7279e-159	41.9	13.8	7.7	3.3	10.2	10.6	0	10.2	27763000	19733000	11533000	0	0	6286400	0	0	10	2	3	0	0	2	0	0	1232
Q12792	Twinfilin-1	TWF1	>sp|Q12792|TWF1_HUMAN Twinfilin-1 OS=Homo sapiens GN=TWF1 PE=1 SV=3	0	2	2	0	0	0	0	0	0	2	2	0	0	0	0	0	40.282	350	1.8169e-48	0	7.4	6	0	0	0	0	0	0	11362000	6145800	0	0	0	0	0	0	2	3	0	0	0	0	0	1252
Q14126	Desmoglein-2	DSG2	>sp|Q14126|DSG2_HUMAN Desmoglein-2 OS=Homo sapiens GN=DSG2 PE=1 SV=2	13	20	9	15	8	18	1	13	13	20	9	15	8	18	1	13	122.29	1118	3.0666e-183	15.4	25.7	11.6	18	12.2	23.1	0.8	17	23883000	1183600000	66607000	626940000	7156800	496920000	1580300	108800000	20	40	13	29	22	36	3	22	1276
Q14683;E7EPI6	Structural maintenance of chromosomes protein 1A	SMC1A	>sp|Q14683|SMC1A_HUMAN Structural maintenance of chromosomes protein 1A OS=Homo sapiens GN=SMC1A PE=1 SV=2	29	0	0	1	7	0	0	0	29	0	0	1	7	0	0	0	143.23	1233	5.8801e-125	24.3	0	0	0.6	5.8	0	0	0	127550000	0	0	7719600	7609900	0	0	0	45	0	0	1	13	0	0	0	1293
Q14980;F5H2L0;F5H4J1;Q9BTE9;F5H6Y5	Nuclear mitotic apparatus protein 1	NUMA1	>sp|Q14980|NUMA1_HUMAN Nuclear mitotic apparatus protein 1 OS=Homo sapiens GN=NUMA1 PE=1 SV=2;>tr|F5H2L0|F5H2L0_HUMAN Uncharacterized protein OS=Homo sapiens GN=NUMA1 PE=4 SV=1	8	1	2	0	6	1	0	0	8	1	2	0	6	1	0	0	238.26	2115	2.8647e-49	4	0.6	1	0	3.5	0.4	0	0	4382300	42778000	2611500	0	1516200	897920	0	0	11	1	2	0	10	1	0	0	1299
Q15125;C9JJ78;C9J719	3-beta-hydroxysteroid-Delta(8),Delta(7)-isomerase	EBP	>sp|Q15125|EBP_HUMAN 3-beta-hydroxysteroid-Delta(8),Delta(7)-isomerase OS=Homo sapiens GN=EBP PE=1 SV=3;>tr|C9JJ78|C9JJ78_HUMAN Uncharacterized protein OS=Homo sapiens GN=EBP PE=4 SV=1;>tr|C9J719|C9J719_HUMAN Uncharacterized protein OS=Homo sapiens GN=EBP	2	1	0	0	2	1	0	0	2	1	0	0	2	1	0	0	26.352	230	2.8737e-06	12.2	5.2	0	0	12.2	5.2	0	0	18897000	11600000	0	0	4215800	5542400	0	0	4	1	0	0	4	1	0	0	1309
Q15388	Mitochondrial import receptor subunit TOM20 homolog	TOMM20	>sp|Q15388|TOM20_HUMAN Mitochondrial import receptor subunit TOM20 homolog OS=Homo sapiens GN=TOMM20 PE=1 SV=1	1	0	1	0	0	0	0	0	1	0	1	0	0	0	0	0	16.298	145	0.00038815	9	0	9	0	0	0	0	0	365180	0	3985800	0	0	0	0	0	1	0	2	0	0	0	0	0	1316
Q15459;E9PAW1;F5H048	Splicing factor 3A subunit 1	SF3A1	>sp|Q15459|SF3A1_HUMAN Splicing factor 3A subunit 1 OS=Homo sapiens GN=SF3A1 PE=1 SV=1;>tr|E9PAW1|E9PAW1_HUMAN Uncharacterized protein OS=Homo sapiens GN=SF3A1 PE=4 SV=1;>tr|F5H048|F5H048_HUMAN Uncharacterized protein OS=Homo sapiens GN=SF3A1 PE=4 SV=1	12	0	1	0	0	0	0	0	12	0	1	0	0	0	0	0	88.885	793	8.3845e-74	20.9	0	1	0	0	0	0	0	36009000	0	3381200	0	0	0	0	0	17	0	1	0	0	0	0	0	1321
Q15691	Microtubule-associated protein RP/EB family member 1	MAPRE1	>sp|Q15691|MARE1_HUMAN Microtubule-associated protein RP/EB family member 1 OS=Homo sapiens GN=MAPRE1 PE=1 SV=3	3	0	1	0	0	0	1	0	3	0	1	0	0	0	1	0	29.999	268	3.0531e-19	12.7	0	3	0	0	0	6	0	7348200	0	4623100	0	0	0	356730	0	4	0	1	0	0	0	1	0	1324
Q16718;Q5H9R2;C9IZN5	NADH dehydrogenase [ubiquinone] 1 alpha subcomplex subunit 5	NDUFA5;DKFZp781K1356	>sp|Q16718|NDUA5_HUMAN NADH dehydrogenase [ubiquinone] 1 alpha subcomplex subunit 5 OS=Homo sapiens GN=NDUFA5 PE=1 SV=3;>tr|Q5H9R2|Q5H9R2_HUMAN Putative uncharacterized protein DKFZp781K1356 OS=Homo sapiens GN=DKFZp781K1356 PE=2 SV=1;>tr|C9IZN5|C9IZN5_HUMA	0	1	1	0	0	0	2	0	0	1	1	0	0	0	2	0	13.459	116	1.4178e-12	0	22.4	7.8	0	0	0	16.4	0	0	9264000	7971600	0	0	0	1447000	0	0	1	2	0	0	0	3	0	1333
Q549M8;Q9Y224	UPF0568 protein C14orf166	C14orf166	>tr|Q549M8|Q549M8_HUMAN CLE7 OS=Homo sapiens GN=C14orf166 PE=2 SV=1;>sp|Q9Y224|CN166_HUMAN UPF0568 protein C14orf166 OS=Homo sapiens GN=C14orf166 PE=1 SV=1	4	2	1	0	0	1	0	0	4	2	1	0	0	1	0	0	28.068	244	7.9174e-24	17.6	14.8	3.7	0	0	8.2	0	0	11637000	15426000	3631000	0	0	7002600	0	0	7	2	1	0	0	1	0	0	1351
Q5HYA3		DKFZp686M12165	>tr|Q5HYA3|Q5HYA3_HUMAN Putative uncharacterized protein DKFZp686M12165 (Fragment) OS=Homo sapiens GN=DKFZp686M12165 PE=2 SV=1	1	1	1	0	1	0	1	0	1	1	1	0	1	0	1	0	12.91	128	0.0024554	7	7	7	0	7	0	7	0	118620000	465600000	16850000	0	20304000	0	8143900	0	4	3	1	0	4	0	4	0	1359
Q9BQI0;Q5JUP3;F5GYC9	Allograft inflammatory factor 1-like	AIF1L;C9orf58	>sp|Q9BQI0|AIF1L_HUMAN Allograft inflammatory factor 1-like OS=Homo sapiens GN=AIF1L PE=1 SV=1;>tr|Q5JUP3|Q5JUP3_HUMAN Chromosome 9 open reading frame 58 OS=Homo sapiens GN=C9orf58 PE=2 SV=1;>tr|F5GYC9|F5GYC9_HUMAN Uncharacterized protein OS=Homo sapiens G	0	1	1	0	0	0	0	0	0	1	1	0	0	0	0	0	17.068	150	2.8116e-05	0	4.7	6.7	0	0	0	0	0	0	8932300	10138000	0	0	0	0	0	0	1	2	0	0	0	0	0	1364
Q5VY82;Q9BZM4;B4DN91	NKG2D ligand 3	ULBP3	>tr|Q5VY82|Q5VY82_HUMAN UL16 binding protein 3 OS=Homo sapiens GN=ULBP3 PE=2 SV=1;>sp|Q9BZM4|N2DL3_HUMAN NKG2D ligand 3 OS=Homo sapiens GN=ULBP3 PE=1 SV=1	0	2	1	1	0	2	0	0	0	2	1	1	0	2	0	0	27.949	244	1.8152e-23	0	13.5	4.5	9.8	0	13.5	0	0	0	75978000	1374000	8705700	0	31934000	0	0	0	5	1	1	0	4	0	0	1385
Q6PGP7;D6RCE2	Tetratricopeptide repeat protein 37	TTC37	>sp|Q6PGP7|TTC37_HUMAN Tetratricopeptide repeat protein 37 OS=Homo sapiens GN=TTC37 PE=1 SV=1	12	0	1	0	6	0	0	0	12	0	1	0	6	0	0	0	175.48	1564	7.4491e-43	9	0	0.5	0	5	0	0	0	24565000	0	564570	0	1932400	0	0	0	19	0	1	0	9	0	0	0	1395
Q7L014	Probable ATP-dependent RNA helicase DDX46	DDX46	>sp|Q7L014|DDX46_HUMAN Probable ATP-dependent RNA helicase DDX46 OS=Homo sapiens GN=DDX46 PE=1 SV=2	1	0	1	0	0	0	0	0	1	0	1	0	0	0	0	0	117.36	1031	3.0203e-07	1.3	0	1.1	0	0	0	0	0	818760	0	392400	0	0	0	0	0	1	0	1	0	0	0	0	0	1411
Q7Z4W1	L-xylulose reductase	DCXR	>sp|Q7Z4W1|DCXR_HUMAN L-xylulose reductase OS=Homo sapiens GN=DCXR PE=1 SV=2	1	0	1	0	0	0	0	0	1	0	1	0	0	0	0	0	25.913	244	0.00071424	4.1	0	3.3	0	0	0	0	0	2184100	0	324310	0	0	0	0	0	1	0	1	0	0	0	0	0	1416
Q99615;Q7Z784	DnaJ homolog subfamily C member 7	DNAJC7	>sp|Q99615|DNJC7_HUMAN DnaJ homolog subfamily C member 7 OS=Homo sapiens GN=DNAJC7 PE=1 SV=2;>tr|Q7Z784|Q7Z784_HUMAN DNAJC7 protein OS=Homo sapiens GN=DNAJC7 PE=2 SV=1	4	0	1	0	1	0	1	0	4	0	1	0	1	0	1	0	56.44	494	5.0161e-19	10.3	0	2.4	0	1.8	0	1.8	0	27585000	0	1841600	0	660400	0	410290	0	7	0	1	0	4	0	1	0	1418
Q86TG7	Retrotransposon-derived protein PEG10	PEG10	>sp|Q86TG7|PEG10_HUMAN Retrotransposon-derived protein PEG10 OS=Homo sapiens GN=PEG10 PE=1 SV=2	7	1	1	1	0	0	0	0	7	1	1	1	0	0	0	0	80.172	708	3.1567e-98	12.9	1.8	2	2	0	0	0	0	138570000	8461800	1494000	16479000	0	0	0	0	12	1	2	2	0	0	0	0	1419
Q86XJ1	GAS2-like protein 3	GAS2L3	>sp|Q86XJ1|GA2L3_HUMAN GAS2-like protein 3 OS=Homo sapiens GN=GAS2L3 PE=1 SV=1	0	1	1	0	0	0	0	0	0	1	1	0	0	0	0	0	75.213	694	0.00081027	0	2	1.4	0	0	0	0	0	0	1812500	561320	0	0	0	0	0	0	1	1	0	0	0	0	0	1426
Q8TAE8	Growth arrest and DNA damage-inducible proteins-interacting protein 1	GADD45GIP1	>sp|Q8TAE8|G45IP_HUMAN Growth arrest and DNA damage-inducible proteins-interacting protein 1 OS=Homo sapiens GN=GADD45GIP1 PE=1 SV=1	1	0	1	0	0	0	0	0	1	0	1	0	0	0	0	0	25.384	222	2.6342e-06	4.5	0	9	0	0	0	0	0	1195100	0	575590	0	0	0	0	0	1	0	2	0	0	0	0	0	1452
Q8TCG1	Protein CIP2A	KIAA1524	>sp|Q8TCG1|CIP2A_HUMAN Protein CIP2A OS=Homo sapiens GN=KIAA1524 PE=1 SV=2	1	1	0	1	0	0	0	0	1	1	0	1	0	0	0	0	102.18	905	0.0013031	0.9	0.9	0	0.9	0	0	0	0	541770	0	0	9305900	0	0	0	0	1	0	0	1	0	0	0	0	1453
Q8TCT9	Minor histocompatibility antigen H13	HM13	>sp|Q8TCT9|HM13_HUMAN Minor histocompatibility antigen H13 OS=Homo sapiens GN=HM13 PE=1 SV=1	1	1	1	0	0	1	0	0	1	1	1	0	0	1	0	0	41.488	377	3.6264e-07	2.4	2.4	3.2	0	0	2.4	0	0	468270	4082500	6206600	0	0	0	0	0	2	1	1	0	0	0	0	0	1454
Q8WWC4	Uncharacterized protein C2orf47, mitochondrial	C2orf47	>sp|Q8WWC4|CB047_HUMAN Uncharacterized protein C2orf47, mitochondrial OS=Homo sapiens GN=C2orf47 PE=1 SV=1	3	2	1	0	1	2	0	0	3	2	1	0	1	2	0	0	32.544	291	3.5386e-10	9.6	6.5	3.1	0	3.4	6.5	0	0	7018500	18517000	3105100	0	490190	8738000	0	0	7	3	2	0	1	2	0	0	1461
Q8WWM7;E9PAR9;A8K1R6;C9JXV8	Ataxin-2-like protein	ATXN2L	>sp|Q8WWM7|ATX2L_HUMAN Ataxin-2-like protein OS=Homo sapiens GN=ATXN2L PE=1 SV=2;>tr|E9PAR9|E9PAR9_HUMAN Uncharacterized protein OS=Homo sapiens GN=ATXN2L PE=4 SV=1;>tr|A8K1R6|A8K1R6_HUMAN cDNA FLJ77026, highly similar to Homo sapiens ataxin 2-like (ATXN2L	14	0	3	0	6	0	0	0	14	0	3	0	6	0	0	0	113.37	1075	5.2736e-40	15.7	0	2.6	0	7.8	0	0	0	44365000	0	6324800	0	3813100	0	0	0	20	0	3	0	10	0	0	0	1463
Q93009;F5H8E5;B7Z7T5;F5H2X1	Ubiquitin carboxyl-terminal hydrolase 7;Ubiquitin carboxyl-terminal hydrolase	USP7	>sp|Q93009|UBP7_HUMAN Ubiquitin carboxyl-terminal hydrolase 7 OS=Homo sapiens GN=USP7 PE=1 SV=2;>tr|F5H8E5|F5H8E5_HUMAN Ubiquitin carboxyl-terminal hydrolase OS=Homo sapiens GN=USP7 PE=3 SV=1;>tr|B7Z7T5|B7Z7T5_HUMAN Uncharacterized protein OS=Homo sapiens	16	0	1	0	5	0	0	0	16	0	1	0	5	0	0	0	128.3	1102	2.8443e-52	16.2	0	0.8	0	4.1	0	0	0	52333000	0	907050	0	2973400	0	0	0	27	0	1	0	8	0	0	0	1485
Q96PK2	Microtubule-actin cross-linking factor 1, isoform 4	MACF1	>sp|Q96PK2|MACF4_HUMAN Microtubule-actin cross-linking factor 1, isoform 4 OS=Homo sapiens GN=MACF1 PE=1 SV=2	12	0	1	1	1	0	0	0	1	0	0	0	0	0	0	0	670.13	5938	3.2054e-33	1.9	0	0.2	0.1	0.1	0	0	0	8529400	0	1032700	0	0	0	0	0	15	0	1	0	0	0	0	0	1503
Q96T76;Q5T454;E9PDQ4;E9PGH9;B0QZ77	MMS19 nucleotide excision repair protein homolog	MMS19	>sp|Q96T76|MMS19_HUMAN MMS19 nucleotide excision repair protein homolog OS=Homo sapiens GN=MMS19 PE=1 SV=2	10	3	1	1	1	0	0	3	10	3	1	1	1	0	0	3	113.29	1030	9.7063e-31	13.3	2.9	1.1	1.1	0.8	0	0	3.8	123240000	11970000	4070200	16552000	1612900	0	0	5530500	14	3	2	2	2	0	0	3	1509
Q99460;C9J9M4	26S proteasome non-ATPase regulatory subunit 1	PSMD1	>sp|Q99460|PSMD1_HUMAN 26S proteasome non-ATPase regulatory subunit 1 OS=Homo sapiens GN=PSMD1 PE=1 SV=2	9	1	1	1	3	0	0	0	9	1	1	1	3	0	0	0	105.84	953	2.0762e-62	12.7	0.9	1	0.9	4.8	0	0	0	75909000	504320	1478400	2075400	1459500	0	0	0	21	1	1	2	3	0	0	0	1511
Q9BRK5	45 kDa calcium-binding protein	SDF4	>sp|Q9BRK5|CAB45_HUMAN 45 kDa calcium-binding protein OS=Homo sapiens GN=SDF4 PE=1 SV=1	0	1	1	0	0	0	0	0	0	1	1	0	0	0	0	0	41.806	362	9.9526e-08	0	3.6	2.5	0	0	0	0	0	0	11083000	4237600	0	0	0	0	0	0	1	1	0	0	0	0	0	1522
Q9BTW9;F5H8C7;A6NE57;C9J1U4	Tubulin-specific chaperone D	TBCD	>sp|Q9BTW9|TBCD_HUMAN Tubulin-specific chaperone D OS=Homo sapiens GN=TBCD PE=1 SV=2;>tr|F5H8C7|F5H8C7_HUMAN Uncharacterized protein OS=Homo sapiens GN=TBCD PE=4 SV=1	8	0	1	0	1	0	0	0	8	0	1	0	1	0	0	0	132.6	1192	1.5112e-24	7.6	0	0.8	0	0.8	0	0	0	15864000	0	36204000	0	418930	0	0	0	12	0	1	0	2	0	0	0	1524
Q9H3G5;F5H6K4;C9JLV0	Probable serine carboxypeptidase CPVL	CPVL	>sp|Q9H3G5|CPVL_HUMAN Probable serine carboxypeptidase CPVL OS=Homo sapiens GN=CPVL PE=1 SV=2;>tr|F5H6K4|F5H6K4_HUMAN Uncharacterized protein OS=Homo sapiens GN=CPVL PE=4 SV=1	4	2	2	1	0	0	0	0	4	2	2	1	0	0	0	0	54.163	476	2.0796e-21	9.2	4.2	3.6	2.7	0	0	0	0	85962000	62477000	39309000	55096000	0	0	0	0	6	4	8	2	0	0	0	0	1545
Q9HAV0;C9JD14	Guanine nucleotide-binding protein subunit beta-4	GNB4	>sp|Q9HAV0|GBB4_HUMAN Guanine nucleotide-binding protein subunit beta-4 OS=Homo sapiens GN=GNB4 PE=1 SV=3;>tr|C9JD14|C9JD14_HUMAN Uncharacterized protein OS=Homo sapiens GN=GNB4 PE=4 SV=1	6	6	6	7	5	7	4	6	1	1	2	2	0	1	1	1	37.567	340	5.3518e-96	15.3	16.5	15.9	27.6	13.2	15.6	11.5	25.9	0	44540000	16070000	77649000	0	761370	5239100	7253300	0	2	3	4	0	1	2	2	1557
Q9NPD3;E9PI41;E9PPI9	Exosome complex component RRP41	EXOSC4	>sp|Q9NPD3|EXOS4_HUMAN Exosome complex component RRP41 OS=Homo sapiens GN=EXOSC4 PE=1 SV=3;>tr|E9PI41|E9PI41_HUMAN Uncharacterized protein OS=Homo sapiens GN=EXOSC4 PE=4 SV=1	5	0	1	0	0	0	0	0	5	0	1	0	0	0	0	0	26.383	245	1.6303e-12	20.4	0	4.1	0	0	0	0	0	12483000	0	1780000	0	0	0	0	0	7	0	1	0	0	0	0	0	1561
Q9NRH1;B4DE83;C9IZ57	Yae1 domain-containing protein 1	YAE1D1	>sp|Q9NRH1|CG036_HUMAN Uncharacterized protein C7orf36 OS=Homo sapiens GN=C7orf36 PE=1 SV=1;>tr|B4DE83|B4DE83_HUMAN Uncharacterized protein OS=Homo sapiens GN=C7orf36 PE=2 SV=1;>tr|C9IZ57|C9IZ57_HUMAN Uncharacterized protein OS=Homo sapiens GN=C7orf36 PE=4	7	0	1	0	0	0	0	0	7	0	1	0	0	0	0	0	25.299	226	9.2026e-91	47.8	0	4.9	0	0	0	0	0	45236000	0	826470	0	0	0	0	0	14	0	1	0	0	0	0	0	1566
Q9NTJ3;E9PD53;F5H0U7;C9JR83;E7ET04;C9J9E4;C9J578;C9JVD8;C9JJ64;C9IYK2;C9JWF0	Structural maintenance of chromosomes protein 4;Structural maintenance of chromosomes protein	SMC4	>sp|Q9NTJ3|SMC4_HUMAN Structural maintenance of chromosomes protein 4 OS=Homo sapiens GN=SMC4 PE=1 SV=2;>tr|E9PD53|E9PD53_HUMAN Uncharacterized protein OS=Homo sapiens GN=SMC4 PE=4 SV=1;>tr|F5H0U7|F5H0U7_HUMAN Uncharacterized protein OS=Homo sapiens GN=SMC	33	0	4	0	20	0	0	0	33	0	4	0	20	0	0	0	147.18	1288	4.6908e-295	27.1	0	3.2	0	17.2	0	0	0	172740000	0	6095100	0	21870000	0	0	0	57	0	5	0	34	0	0	0	1569
Q9NU22;Q5T795	Midasin	MDN1	>sp|Q9NU22|MDN1_HUMAN Midasin OS=Homo sapiens GN=MDN1 PE=1 SV=2	25	0	0	1	13	0	0	0	25	0	0	1	13	0	0	0	632.81	5596	9.6316e-123	5.1	0	0	0.2	2.6	0	0	0	46035000	0	0	1638000	7546400	0	0	0	40	0	0	1	19	0	0	0	1570
Q9NVI1	Fanconi anemia group I protein	FANCI	>sp|Q9NVI1|FANCI_HUMAN Fanconi anemia group I protein OS=Homo sapiens GN=FANCI PE=1 SV=4	33	0	1	0	17	0	0	0	33	0	1	0	17	0	0	0	149.32	1328	0	30.2	0	0.7	0	15	0	0	0	157190000	0	970000	0	15102000	0	0	0	61	0	1	0	33	0	0	0	1571
Q9NZ01;B3KSQ1	Trans-2,3-enoyl-CoA reductase	TECR	>sp|Q9NZ01|TECR_HUMAN Trans-2,3-enoyl-CoA reductase OS=Homo sapiens GN=TECR PE=1 SV=1;>tr|B3KSQ1|B3KSQ1_HUMAN Uncharacterized protein OS=Homo sapiens GN=TECR PE=2 SV=1	7	3	1	0	4	2	0	0	7	3	1	0	4	2	0	0	36.034	308	1.378e-21	19.8	8.4	3.2	0	13.3	5.5	0	0	81431000	199790000	9409500	0	8150800	99620000	0	0	17	4	1	0	8	4	0	0	1577
Q9NZ45	CDGSH iron-sulfur domain-containing protein 1	CISD1	>sp|Q9NZ45|CISD1_HUMAN CDGSH iron-sulfur domain-containing protein 1 OS=Homo sapiens GN=CISD1 PE=1 SV=1	2	1	1	0	0	1	1	0	2	1	1	0	0	1	1	0	12.199	108	1.0094e-06	22.2	12	8.3	0	0	12	8.3	0	4589600	16208000	1752100	0	0	8096300	519180	0	2	1	1	0	0	1	1	0	1578
Q9P032	NADH dehydrogenase [ubiquinone] 1 alpha subcomplex assembly factor 4	NDUFAF4	>sp|Q9P032|NDUF4_HUMAN NADH dehydrogenase [ubiquinone] 1 alpha subcomplex assembly factor 4 OS=Homo sapiens GN=NDUFAF4 PE=1 SV=1	2	1	0	0	0	0	0	0	2	1	0	0	0	0	0	0	20.266	175	8.9795e-06	13.7	8	0	0	0	0	0	0	3953700	13197000	0	0	0	0	0	0	3	1	0	0	0	0	0	0	1584
Q9P0J0;E7ENQ6	NADH dehydrogenase [ubiquinone] 1 alpha subcomplex subunit 13	NDUFA13	>sp|Q9P0J0|NDUAD_HUMAN NADH dehydrogenase [ubiquinone] 1 alpha subcomplex subunit 13 OS=Homo sapiens GN=NDUFA13 PE=1 SV=3;>tr|E7ENQ6|E7ENQ6_HUMAN Uncharacterized protein OS=Homo sapiens GN=NDUFA13 PE=4 SV=1	2	1	0	0	1	0	0	0	2	1	0	0	1	0	0	0	16.698	144	0.00012412	13.2	6.2	0	0	6.2	0	0	0	7903000	34783000	0	0	387070	0	0	0	4	2	0	0	1	0	0	0	1586
Q9P2P6	StAR-related lipid transfer protein 9	STARD9	>sp|Q9P2P6|STAR9_HUMAN StAR-related lipid transfer protein 9 OS=Homo sapiens GN=STARD9 PE=2 SV=2	1	1	2	0	0	0	0	0	1	1	2	0	0	0	0	0	506.74	4614	6.5336e-05	0.2	0.2	0.5	0	0	0	0	0	823130	180150000	9458800	0	0	0	0	0	1	1	2	0	0	0	0	0	1591
Q9UBB4;E7ESH8;A6NLC4;E9PCY2;B1AHE4;B1AHE3	Ataxin-10	ATXN10	>sp|Q9UBB4|ATX10_HUMAN Ataxin-10 OS=Homo sapiens GN=ATXN10 PE=1 SV=1;>tr|E7ESH8|E7ESH8_HUMAN Uncharacterized protein OS=Homo sapiens GN=ATXN10 PE=4 SV=2;>tr|A6NLC4|A6NLC4_HUMAN Uncharacterized protein OS=Homo sapiens GN=ATXN10 PE=2 SV=4	16	7	7	6	0	2	0	2	16	7	7	6	0	2	0	2	53.488	475	0	41.9	16.6	17.9	21.3	0	4	0	6.7	599830000	203840000	57698000	162890000	0	12733000	0	16993000	37	11	12	9	0	3	0	3	1592
Q9UKF6;E7ER23;F5GXZ2	Cleavage and polyadenylation specificity factor subunit 3	CPSF3	>sp|Q9UKF6|CPSF3_HUMAN Cleavage and polyadenylation specificity factor subunit 3 OS=Homo sapiens GN=CPSF3 PE=1 SV=1;>tr|E7ER23|E7ER23_HUMAN Uncharacterized protein OS=Homo sapiens GN=CPSF3 PE=4 SV=2;>tr|F5GXZ2|F5GXZ2_HUMAN Uncharacterized protein OS=Homo s	1	0	1	0	0	0	0	0	1	0	1	0	0	0	0	0	77.485	684	1.9337e-06	1.5	0	1.3	0	0	0	0	0	7499000	0	1440500	0	0	0	0	0	2	0	1	0	0	0	0	0	1604
Q9UMZ3	Phosphotidylinositol phosphatase PTPRQ	PTPRQ	>sp|Q9UMZ3|PTPRQ_HUMAN Phosphotidylinositol phosphatase PTPRQ OS=Homo sapiens GN=PTPRQ PE=1 SV=2	1	1	1	0	0	0	0	0	1	1	1	0	0	0	0	0	260.92	2332	0.0018211	0.3	0.3	0.3	0	0	0	0	0	637790	50475000	22521000	0	0	0	0	0	1	1	1	0	0	0	0	0	1610
Q9Y3U8	60S ribosomal protein L36	RPL36	>sp|Q9Y3U8|RL36_HUMAN 60S ribosomal protein L36 OS=Homo sapiens GN=RPL36 PE=1 SV=3	2	1	1	0	1	0	0	0	2	1	1	0	1	0	0	0	12.254	105	2.3704e-07	18.1	11.4	9.5	0	9.5	0	0	0	26959000	29243000	5555200	0	1320900	0	0	0	6	1	1	0	1	0	0	0	1632
Q9Y5B9;F5H063	FACT complex subunit SPT16	SUPT16H	>sp|Q9Y5B9|SP16H_HUMAN FACT complex subunit SPT16 OS=Homo sapiens GN=SUPT16H PE=1 SV=1	5	0	1	0	0	0	0	0	5	0	1	0	0	0	0	0	119.91	1047	3.9811e-15	5.6	0	1.1	0	0	0	0	0	5651900	0	1371100	0	0	0	0	0	6	0	2	0	0	0	0	0	1640
