# Supplementary material for: ABCE1 Is a Highly Conserved RNA Silencing Suppressor
Source: PLoS One. 2015 Feb 6;10(2):e0116702. doi: 10.1371/journal.pone.0116702 (PMC4319951; doi:10.1371/journal.pone.0116702)
Supplement: S2 Table — (XLSX) [file pone.0116702.s005.xlsx]

## Sheet: Sheet1
Supporting Table S2. Candidate ABCE1-interacting proteins that might support its function as an endogenous suppressor of RNAi
	Protein IDs	Protein names	Gene names	Putative homologous proteins in A.thaliana (www.uniprot.org)				Putative homologous proteins in C.elegans (www.uniprot.org)				Peptides								Unique peptides								Intensity
												ABCE1-V5				mock				ABCE1-V5				mock				ABCE1-V5				mock
				Name	ID	E-value	Identity%	Name	ID	E-value	Identity%	in gel(1)	FASP	in solution	in gel(2)	in gel(1)	FASP	in solution	in gel(2)	in gel(1)	FASP	in solution	in gel(2)	in gel(1)	FASP	in solution	in gel(2)	in gel(1)	FASP	in solution	in gel(2)	in gel(1)	FASP	in solution	in gel(2)
1	P61221	ATP-binding cassette sub-family E member 1	ABCE1	ABC transporter E family member 2	Q8LPJ4	0	75	ABCE-1	Q9U2K8	0	67	39	30	28	33	1	0	0	1	39	30	28	33	1	0	0	1	88885000000	45550000000	14261000000	39491000000	571040	0	0	6721000
2	P27695	DNA-(apurinic or apyrimidinic site) lyase	APEX1	Apurinic endonuclease-redox protein	P45951	3e-71	44	Exonuclease III homolog	G5EBR7	3e-68	45	6	0	1	0	0	0	0	0	6	0	1	0	0	0	0	0	19898000	0	841510	0	0	0	0	0
3	Q13185	Chromobox protein homolog 3	CBX3	Chromo domain-containing protein LHP1	Q946J8	1e-08	34	Chromo-domain protein	G5EDE2	4e-26	36	1	1	4	0	0	0	1	0	1	1	4	0	0	0	1	0	1605900	8147400	42075000	0	0	0	9499900	0
4	P45973	Chromobox protein homolog 5	CBX5	Chromo domain-containing protein LHP1	Q946J8	1e-08	34	Chromo-domain protein	G5EDE2	5e-26	37	0	1	1	0	0	0	0	0	0	1	1	0	0	0	0	0	0	5437100	18166000	0	0	0	0	0
5	Q9UKF6	Cleavage and polyadenylation specificity factor subunit 3	CPSF3	Cleavage and polyadenylation specificity factor subunit 3-I	Q9C952	0	54	CPSF-3 (predicted)	Q95PY8	0	59	1	0	1	0	0	0	0	0	1	0	1	0	0	0	0	0	7499000	0	1440500	0	0	0	0	0
6	Q9ULK4	Mediator of RNA polymerase II transcription subunit 23	CRSP3	Mediator of RNA polymerase II transcription subunit 23	F4I4P3	4e-15	22	Mediator of RNA polymerase II transcription subunit 23	Q10669	3e-53	21	3	1	0	0	2	0	0	0	3	1	0	0	2	0	0	0	7558500	5654800	0	0	843200	0	0	0
7	Q13619	Cullin-4A	CUL4A	Cullin-4	Q8LGH4	0	58	Cullin-3	Q17391	4e-137	34	2	1	0	0	0	0	0	0	1	0	0	0	0	0	0	0	3758500	1779100	0	0	0	0	0	0
8	Q7L014	Probable ATP-dependent RNA helicase DDX46	DDX46	DEAD-box ATP-dependent RNA helicase 42	Q8H0U8	0	43	F53H1.1, isoform a (protein inferred from homology)	Q965K2	0	47	1	0	1	0	0	0	0	0	1	0	1	0	0	0	0	0	818760	0	392400	0	0	0	0	0
9	P38919	Eukaryotic initiation factor 4A-III	EIF4A3	DEAD-box ATP-dependent RNA helicase 2	Q94A52	0	75	Y65B4A.6, isoform a (protein inferred from homology)	Q9BL61	0	88	5	1	7	1	3	1	2	1	4	0	7	0	2	0	1	0	31592000	0	30557000	0	1399500	0	797240	0
10	P62495	Eukaryotic peptide chain release factor subunit 1	ETF1	Eukaryotic peptide chain release factor subunit 1-3	P35614	0	74	Eukaryotic peptide chain release factor subunit 1 (protein inferred from homology)	O16520	0	80	2	0	1	0	0	0	0	0	2	0	1	0	0	0	0	0	34734000	0	1497200	0	0	0	0	0
11	Q9NPD3	Exosome complex component RRP41	EXOSC4	Exonuclease RRP41	Q9SP08	5e-73	48	Putative exosome complex component RRP41 (protein inferred from homology)	Q17533	4e-67	43	5	0	1	0	0	0	0	0	5	0	1	0	0	0	0	0	12483000	0	1780000	0	0	0	0	0
12	Q8IYD1	Eukaryotic peptide chain release factor GTP-binding subunit ERF3B	GSPT2	Translation elongation factor EF1A/initiation factor IF2gamma family protein	Q8L835	4e-174	52	ERFA-3, isoform a	O45622	0	54	2	0	1	0	0	0	0	0	2	0	1	0	0	0	0	0	26645000	0	1995500	0	0	0	0	0
13	P68431	Histone H3	H3F3A	Histone H3.2	P59226	3e-86	95	Histone H3.3 type 1	Q10453	4e-90	99	2	2	4	2	1	2	0	2	2	2	4	2	1	2	0	2	24663000	643840000	1297600000	74939000	2278800	98196000	0	20077000
14	P16403	Histone H1.2	HIST1H1C	Histone H1.1	P26568	3e-18	36	Histone H1.3	Q19743	2e-27	40	7	6	10	1	2	6	3	4	1	2	3	0	0	1	1	0	14078000	78235000	300820000	0	0	32383000	8938000	0
15	P28482	Mitogen-activated protein kinase 1	MAPK1	Mitogen-activated protein kinase 3	Q39023	3e-117	50	Mitogen-activated protein kinase mpk-1	P39745	0	81	1	0	1	0	0	0	0	0	1	0	1	0	0	0	0	0	773810	0	215870	0	0	0	0	0
16	Q96T76	MMS19 nucleotide excision repair protein homolog	MMS19	ARM repeat superfamily protein	Q0WVF8	2e-31	26	MMS-19 (predicted)	O76384	2e-27	30	10	3	1	1	1	0	0	3	10	3	1	1	1	0	0	3	123240000	11970000	4070200	16552000	1612900	0	0	5530500
17	Q9H9Y6	DNA-directed RNA polymerase	POLR1B	DNA-directed RNA polymerase (protein inferred from homology)	Q9C8S4	0	43	DNA-directed RNA polymerase (protein inferred from homology)	Q27493	0	46	6	0	0	1	0	0	0	0	6	0	0	1	0	0	0	0	16159000	0	0	1253400	0	0	0	0
18	O75475	PC4 and SFRS1-interacting protein	PSIP1	Protein F25P12.91 (predicted)	Q9FXB5	2e-16	24	Major sperm protein (predicted)	O76719	5e-16	29	3	0	1	0	0	0	0	0	3	0	1	0	0	0	0	0	12502000	0	425740	0	0	0	0	0
19	Q15185	Prostaglandin E synthase 3	PTGES3	HSP20-like chaperone	F4JHJ0	1e-09	27	Uncharacterized protein ZC395.10 (protein inferred from homology)	Q23280	1e-17	33	3	2	1	0	0	2	1	0	3	2	1	0	0	2	1	0	50248000	49793000	23354000	0	0	24915000	2987000	0
20	Q16576	Histone-binding protein RBBP7	RBBP7	Histone-binding protein MSI1	O22467	0	67	Probable histone-binding protein lin-53	P90916	0	70	5	1	2	1	2	2	0	3	2	0	1	0	1	0	0	0	53943000	0	3659200	0	1040700	0	0	0
21	Q15459	Splicing factor 3A subunit 1	SF3A1	Probable splicing factor 3A subunit 1	Q8RXF1	1e-141	36	Pre-RNA processing 21	G5ECL3	1e-171	39	12	0	1	0	0	0	0	0	12	0	1	0	0	0	0	0	36009000	0	3381200	0	0	0	0	0
22	O60264	SWI/SNF-related matrix-associated actin-dependent regulator of chromatin subfamily A member 5	SMARCA5	Chromatin remodeling factor17 (predicted)	F4JY25	0	55	Chromatin-remodeling complex ATPase chain isw-1	P41877	0	64	10	0	1	0	6	0	0	0	10	0	1	0	6	0	0	0	20715000	0	1625500	0	3314700	0	0	0
23	P62306	Small nuclear ribonucleoprotein F	SNRPF	Probable small nuclear ribonucleoprotein F	Q9SUM2	4e-41	77	Probable small nuclear ribonucleoprotein F	P34659	9e-36	73	0	2	2	0	0	0	1	0	0	2	2	0	0	0	1	0	0	37968000	27871000	0	0	0	742050	0
24	Q9Y3F4	Serine-threonine kinase receptor-associated protein	STRAP	Transducin/WD40 repeat-like superfamily protein	Q9XI22	3e-100	50	Eukaryotic translation initiation factor 3 subunit I (protein inferred from homology)	Q965S8	3e-28	26	4	0	3	0	0	0	0	0	4	0	3	0	0	0	0	0	14993000	0	18569000	0	0	0	0	0
25	Q9Y5B9	FACT complex subunit SPT16	SUPT16H	FACT complex subunit SPT16	O82491	0	36	FACT complex subunit spt-16 (protein inferred from homology)	Q9N5R9	0	47	5	0	1	0	0	0	0	0	5	0	1	0	0	0	0	0	5651900	0	1371100	0	0	0	0	0
26	Q15369	Transcription elongation factor B polypeptide 1	TCEB1	BTB/POZ domain-containing protein (putative uncharacterized)	Q9FIG0	5e-21	46	ELC-1	Q9BKS1	3e-56	76	2	1	1	0	0	0	0	0	2	1	1	0	0	0	0	0	5371800	6574200	912100	0	0	0	0	0
27	Q15631	Translin	TSN	Translin-like protein	Q9SJK5	7e-40	39	no data				7	0	1	0	0	0	0	0	7	0	1	0	0	0	0	0	15265000	0	1778500	0	0	0	0	0
28	Q9BQA1	Methylosome protein 50	WDR77	WD-40 repeat-containing protein (putative uncharacterized)	Q8RXQ4	2e-11	27	no data				2	0	1	0	0	0	0	0	2	0	1	0	0	0	0	0	15764000	0	1360300	0	0	0	0	0
